# Supplementary material for: High Sensitivity of Shotgun Metagenomic Sequencing in Colon Tissue Biopsy by Host DNA Depletion
Source: Genomics Proteomics Bioinformatics. 2022 Sep 26;21(6):1195–205. doi: 10.1016/j.gpb.2022.09.003 (PMC11082407; doi:10.1016/j.gpb.2022.09.003)
Supplement: Supplementary Table S1 — Alignment of metagenomic data collected from mouse colon biopsies onto reference genome database [file mmc6.xlsx]

## Sheet: Table 1
Table S1 Alignment of metagenomic data collected from mouse colon biopsies onto reference genome database
Sample ID	Host	Input (reads)	Reads mapped to host	Percentage of reads mapped to host	Reads mapped to bacteria genome	Percentage of reads mapped to bacteria genome
m4	Non-depleted group	62290585	5.9419e+07	0.9539	590662	0.00948236
m6		74323697	6.97974e+07	0.9391	993684	0.0133697
m7		75777560	7.22842e+07	0.9539	835381	0.0110241
m10		56421388	5.29628e+07	0.9387	741139	0.0131358
m13		52989525	5.04036e+07	0.9512	703912	0.013284
m14		54493621	5.18234e+07	0.951	665885	0.0122195
m15		56176264	5.35079e+07	0.9525	736588	0.0131121
m16		54777553	5.20277e+07	0.9498	712406	0.0130054
m80		52309491	4.97254e+07	0.9506	679840	0.0129965
m81		51770796	4.92754e+07	0.9518	488227	0.00943055
m82		48733049	4.64962e+07	0.9541	503822	0.0103384
m83		62568676	5.9459e+07	0.9503	801262	0.0128061
m84		51335285	4.87069e+07	0.9488	639341	0.0124542
m85		69112183	6.46959e+07	0.9361	992984	0.0143677
m87		53426480	4.99217e+07	0.9344	712771	0.0133412
m90		67729813	6.45465e+07	0.953	835053	0.0123292
m91		53418600	5.07851e+07	0.9507	686492	0.0128512
m92		65251807	6.2074e+07	0.9513	853288	0.0130768
m93		50555641	4.822e+07	0.9538	621471	0.0122928
m4	Depleted group	73630695	6.0657e+07	0.8238	5297914	0.0719525
m6		60428474	4.30553e+07	0.7125	7932360	0.131269
m7		69821179	6.03883e+07	0.8649	2451048	0.0351046
m10		55897964	4.61717e+07	0.826	3081401	0.0551255
m13		51763587	4.40405e+07	0.8508	2467404	0.0476668
m14		48867615	4.31794e+07	0.8836	1633979	0.0334368
m15		52810912	4.61567e+07	0.874	3186704	0.0603418
m16		52208382	4.46277e+07	0.8548	2518785	0.0482448
m80		48975745	4.07331e+07	0.8317	3914266	0.0799225
m81		50732867	4.39042e+07	0.8654	3354390	0.0661187
m82		50150126	4.23869e+07	0.8452	4165954	0.0830697
m83		52875680	4.43151e+07	0.8381	4105424	0.077643
m84		52686495	4.68225e+07	0.8887	3012996	0.0571873
m85		50375910	4.30613e+07	0.8548	2948861	0.0585371
m87		52515207	4.29889e+07	0.8186	4588679	0.0873781
m90		51472336	4.30463e+07	0.8363	4390913	0.0853063
m91		51342628	4.58644e+07	0.8933	2429232	0.0473141
m92		51810830	4.24486e+07	0.8193	4706958	0.0908489
m93		52435310	4.67303e+07	0.8912	2576909	0.0491445
Note: m, mouse normal colon tissue.
