# Supplementary material for: High Sensitivity of Shotgun Metagenomic Sequencing in Colon Tissue Biopsy by Host DNA Depletion
Source: Genomics Proteomics Bioinformatics. 2022 Sep 26;21(6):1195–205. doi: 10.1016/j.gpb.2022.09.003 (PMC11082407; doi:10.1016/j.gpb.2022.09.003)
Supplement: Supplementary Table S2 — Microbes that are only identified in host DNA-depleted samples compared with non-depleted samples (union set among all specimens) [file mmc7.xlsx]

## Sheet: Sheet1
Table S2 Microbes that are only identified in host DNA-depleted samples compared to non-depleted samples (union set among all specimen)
Human	Mouse
Legionella oakridgensis	Dubosiella newyorkensis
Haemophilus parainfluenzae	Candidatus Arthromitus sp. SFB-mouse
Coxiella burnetii	Clostridium sp. 1xD42-85
Coprococcus comes	Coriobacteriaceae bacterium
Acetobacter aceti	Faecalibaculum rodentium
Fusobacterium sp. oral taxon 370	Candidatus Arthromitus sp. SFB-mouse-NL
Leptotrichia trevisanii	Erysipelotrichaceae bacterium
Kocuria indica	Lactobacillus johnsonii
Dorea formicigenerans	Paramuribaculum intestinale
Desulfoglaeba alkanexedens	Muribaculaceae bacterium Isolate-043 (Harlan)
Phascolarctobacterium faecium	Helicobacter typhlonius
Acetobacter senegalensis	Enterorhabdus caecimuris
Shigella boydii	Enterorhabdus sp. NM05_H27
Bacteroides vulgatus	Lachnospiraceae bacterium M18-1
Streptococcus salivarius	Erysipelotrichaceae bacterium NYU-BL-E8
Acetobacter tropicalis	bacterium D16-63
Lactobacillus paracasei	Veillonella dispar
Legionella drancourtii	Muribaculaceae bacterium Isolate-105 (HZI)
Anaplasma phagocytophilum	Dorea sp. 5-2
Dorea longicatena	Erysipelotrichaceae bacterium NYU-BL-F16
Escherichia sp. MOD1-EC6157	Clostridium sp. ASF502
Candidatus Coxiella mudrowiae	Enterorhabdus mucosicola
Gemmiger formicilis	Desulfovibrio desulfuricans
Streptococcus parasanguinis	Helicobacter japonicus
Lactobacillus salivarius	Muribaculaceae bacterium Isolate-004 (NCI)
Clostridium tagluense	Alloprevotella tannerae
Keratinibaculum paraultunense	Lachnospiraceae bacterium 3-2
Anaerobutyricum hallii	Leptotrichia wadei
Parabacteroides merdae	bacterium 1XD21-70
Acetobacter pasteurianus	Allobaculum stercoricanis
Lactobacillus delbrueckii	Veillonella atypica
Xenorhabdus vietnamensis	Chloracidobacterium thermophilum
Bacteroides coprophilus	Clostridiaceae bacterium DSM 106076
Brachybacterium nesterenkovii	Lautropia mirabilis
Streptococcus thermophilus	Bacteroides acidifaciens
Lactobacillus buchneri	Muribaculaceae bacterium Isolate-002 (NCI)
Escherichia sp. R10	Muribaculaceae bacterium Isolate-036 (Harlan)
Kocuria marina	Lachnospiraceae bacterium 3-1
Collinsella sp. AM34-10	Muribaculaceae bacterium Isolate-042 (Harlan)
Collinsella aerofaciens	Muribaculaceae bacterium Isolate-013 (NCI)
Propionibacterium sp. HMSC067A02	Parvibacter caecicola
Coprococcus catus	Mesorhizobium ciceri
Kocuria sp. ICS0012	Muribaculaceae bacterium Isolate-083 (Janvier)
Bacteroides thetaiotaomicron	bacterium 1XD8-92
Shigella dysenteriae	Muribaculaceae bacterium Isolate-113 (HZI)
Leptotrichia wadei	Muribaculaceae bacterium Isolate-039 (Harlan)
Ruminococcus sp. AF32-2AC	Muribaculaceae bacterium Isolate-007 (NCI)
Blautia obeum	Bifidobacterium animalis
Bacteroides stercoris	Prevotella sp. MGM1
Leptotrichia hofstadii	[Clostridium] clostridioforme
Xanthomonas massiliensis	Haemophilus parainfluenzae
Veillonella atypica	bacterium J10(2018)
Pelobacter acetylenicus	Muribaculum intestinale
Bifidobacterium pseudocatenulatum	Bacteroides uniformis
Legionella sp. 13.8642	Escherichia sp. R4
Escherichia sp. MOD1-EC2449	Phytoactinopolyspora sp. YIM 96934
Enterococcus durans	Roseburia sp. 1XD42-69
Subdoligranulum sp. APC924/74	bacterium 1xD42-87
Bacilli bacterium	Lactobacillus animalis
Corynebacterium sp. Marseille-P4329	Parabacteroides goldsteinii
Desulfuromonas thiophila	Anaerotruncus sp. 1XD22-93
Vibrio nereis	Firmicutes bacterium M10-2
Leptotrichia buccalis	Veillonella sp. T11011-6
Bacillus sp. XXST-01	Prevotella bivia
Chloracidobacterium thermophilum	Lactobacillus intestinalis
Veillonella parvula	Prevotella timonensis
Lactobacillus harbinensis	Lachnospiraceae bacterium A2
Ruminococcus sp. AM29-1LB	Muribaculaceae bacterium Isolate-001 (NCI)
Coprobacillus sp. AF13-25	Muribaculaceae bacterium
Escherichia albertii	Shigella sonnei
Streptomyces sp. AA4	Asaccharobacter celatus
Fusobacterium hwasookii	Ileibacterium valens
Dermacoccus abyssi	Helicobacter cinaedi
Ruminococcus sp. AF13-37	Bilophila wadsworthia
Shigella sp. PAMC 28760	Muribaculaceae bacterium Isolate-110 (HZI)
Ruminococcus sp. OM04-4AA	Actinobacteria bacterium UC5.1-1B11
Bacteroides ovatus	Candidatus Arthromitus sp. SFB-rat-Yit
Desulfococcus oleovorans	Megasphaera micronuciformis
Ruminococcus sp. AM42-11	Desulfovibrio legallii
Candidatus Saccharibacteria bacterium	Bacteroidales bacterium
[Ruminococcus] torques	Haemophilus haemolyticus
Dermacoccus sp. 147Ba	Muribaculaceae bacterium Isolate-114 (HZI)
Chryseobacterium geocarposphaerae	bacterium 1xD42-67
Erysipelatoclostridium ramosum	Veillonella sp. HPA0037
Aeromonas veronii	Lachnospiraceae bacterium COE1
Emticicia sp. MM	bacterium 1XD42-1
Motilimonas sp. PLHSC7-2	Shigella flexneri
Veillonella dispar	Leptotrichia sp. oral taxon 215
Parabacteroides distasonis	Veillonella sp. T34266-5
Dermacoccus sp. PE3	Duncaniella sp. B8
Phascolarctobacterium succinatutens	Muribaculum sp. H5
Kocuria rhizophila	Cronobacter sakazakii
Alistipes putredinis	bacterium D16-50
Leptotrichia sp. oral taxon 225	Muribaculum sp. NM65_B17
Hathewaya histolytica	Prevotella pleuritidis
Haemophilus haemolyticus	Leptotrichia sp. oral taxon 847
Saccharibacter sp. AM169	Eubacterium plexicaudatum
Leptotrichia sp. oral taxon 879	Prevotellaceae bacterium Marseille-P2826
Serratia liquefaciens	Alloprevotella rava
Pectobacterium atrosepticum	[Clostridium] innocuum
[Ruminococcus] gnavus	Desulfovibrio piger
Shigella sp. SHS-5	Lactobacillus ruminis
Mycolicibacterium malmesburyense	Lachnospiraceae bacterium 28-4
Bacteroides uniformis	Muribaculaceae bacterium Isolate-037 (Harlan)
Asaccharobacter celatus	Parabacteroides merdae
Ruminococcus sp. AM26-12LB	Lachnospiraceae bacterium 10-1
Escherichia fergusonii	Actinomyces graevenitzii
Aeromonas hydrophila	Lactobacillus reuteri
Lactobacillus perolens	Neisseria meningitidis
Collinsella sp. AF23-3LB	Alloprevotella sp. OH1205_COT-284
Paenibacillus lautus	Streptococcus pyogenes
Caballeronia udeis	Veillonella parvula
Leptotrichia massiliensis	bacterium 0.1xD8-82
Streptomyces sp. 13K301	Bacteroides vulgatus
Brevundimonas diminuta	Muribaculaceae bacterium Isolate-077 (Janvier)
Bifidobacterium adolescentis	Veillonella tobetsuensis
Escherichia sp. MOD1-EC6099	Muribaculaceae bacterium Isolate-080 (Janvier)
Leptospira interrogans	Muribaculaceae bacterium Isolate-102 (HZI)
Lactobacillus mali	Bacteroides sp. NM69_E16B
Desulfocurvus vexinensis	Alistipes timonensis
Caldicellulosiruptor lactoaceticus	Parabacteroides sp. CH2-D42-20
Dorea sp. Marseille-P4042	Duncaniella sp. TLL-A3
Ruminococcus sp. OM08-13AT	Anaerotruncus sp. G3(2012)
Acinetobacter ursingii	Prevotella pallens
Nesterenkonia sp. M8	bacterium D16-34
Anaerostipes hadrus	Lachnospiraceae bacterium oral taxon 096
Mycolicibacterium fortuitum	Desulfovibrio sp. 3_1_syn3
Acetobacter malorum	Peptoniphilus harei
Caballeronia sordidicola	Eggerthella lenta
Ruminococcus sp. OF05-2BH	Lactobacillus crispatus
Lysinibacillus fusiformis	Porphyromonas endodontalis
Romboutsia timonensis	Lactobacillus fermentum
Streptomyces peucetius	Duncaniella muris
Pseudoclostridium thermosuccinogenes	Desulfovibrio fairfieldensis
Leptotrichia shahii	Prevotella buccalis
Hungatella hathewayi	Streptococcus sp. GMD4S
Fusobacterium sp. OBRC1	Enterococcus ureasiticus
Leptotrichia sp. oral taxon 847	Prevotella sp. MGM2
Arcanobacterium sp. S3PF19	Eubacterium sp. 14-2
Aggregatibacter segnis	Aeromonas caviae
Sulfurimonas sp. SN118	Bacteroides caecimuris
Veillonella sp. T11011-6	Acutalibacter sp. 1XD8-33
Prevotella copri	Parabacteroides sp. 20_3
Bacillus circulans	Mailhella massiliensis
Herbaspirillum sp. VT-16-41	Halomonas sp. N3-2A
Vibrio campbellii	Lactobacillus taiwanensis
Bacillus massilionigeriensis	bacterium D16-36
Lactobacillus rhamnosus	Sulfitobacter donghicola
Pseudomonas sp. FW305-20	Prevotella melaninogenica
Ruminococcus sp. TF10-12AC	Leptotrichia sp. oral taxon 212
Holdemanella biformis	Leptotrichia hofstadii
Actinomyces bouchesdurhonensis	Veillonella sp. T14073-2
Lysinibacillus fluoroglycofenilyticus	Adlercreutzia equolifaciens
Bacteroides plebeius	Vibrio cyclitrophicus
Clostridium saccharobutylicum	Photorhabdus temperata
Fusobacterium varium	Lactobacillus sp. UMNPBX19
Aliidiomarina sp. F3105	Muribaculum sp. TLL-A4
Ruminococcus sp. AF27-3	Edwardsiella tarda
Halomonas sp. ATF 5.4	bacterium D16-56
Ruminococcus lactaris	Turicibacter sanguinis
Facklamia hominis	Parabacteroides johnsonii
Haemophilus sp. HMSC066D02	Selenomonas ruminantium
Firmicutes bacterium OM04-13BH	Bacteroides sp. 2_1_33B
Flavobacterium johnsoniae	Helicobacter apodemus
Blautia sp. OF09-25XD	Solimonas sp. K1W22B-7
Staphylococcus xylosus	Yersinia pestis
Megamonas funiformis	Lactobacillus amylovorus
Brevibacillus laterosporus	bacterium C-53
Streptococcus sp. Z1(2018)	Opitutus sp. ER46
Psychrobacter pasteurii	Nostoc sp. NIES-3756
Clostridium sp. W14A	Lactobacillus sp. ASF360
Streptococcus pasteurianus	Bacillus funiculus
Candidatus Arthromitus sp. SFB-mouse	Streptomyces peucetius
Leptospira weilii	Lactobacillus paracasei
Ruminococcus sp. AM33-14	Alistipes finegoldii
Paenibacillus sp. 32352	Serratia marcescens
Rhodovulum viride	Porphyromonas gingivalis
Faecalibacterium prausnitzii	Helicobacter rodentium
Pseudoalteromonas sp. CO133X	Dorea longicatena
Senegalimassilia anaerobia	Desulfovibrio sp. 6_1_46AFAA
Cloacibacillus porcorum	Bacteroides ovatus
Dorea sp. AGR2135	Veillonella sp. S13054-11
Legionella sainthelensi	Faecalibacterium prausnitzii
Collinsella sp. AF39-11AT	Prevotella salivae
Pseudodesulfovibrio aespoeensis	Blautia coccoides
Streptomyces albus	Parabacteroides sp. SN4
Desulfovibrio desulfuricans	Alistipes senegalensis
Corallococcus sp. AB004	Laceyella sacchari
Haemophilus sp. HMSC71H05	Streptococcus sp. WM07
Fusobacterium sp. HMSC064B11	Cutibacterium acnes
Neisseria subflava	Streptococcus sp. Z1(2018)
Escherichia sp. MOD1-EC5948	Bacillus sp. LNXM12-2
Enterobacter sp. EC-NT1	Porphyromonas sp. 31_2
Bacillus hwajinpoensis	Akkermansia sp. aa_0143
Desulfovibrio sp. X2	Haemophilus massiliensis
Eggerthella lenta	Gardnerella vaginalis
Haemophilus sp. HMSC061E01	Alistipes sp. CHKCI003
Thermoanaerobacter thermohydrosulfuricus	Variovorax sp. 502
Gemella sanguinis	Selenomonas sp. oral taxon 478
Streptococcus gallolyticus	bacterium D16-54
Ruminococcus sp. AF31-8BH	Bifidobacterium longum
Mesorhizobium ciceri	Candidatus Hepatobacter penaei
Xanthomonas vasicola	Cupriavidus metallidurans
Stanieria cyanosphaera	Paenibacillus sp. VT-16-81
Pelagivirga sediminicola	Veillonella infantium
Blautia sp. AM47-4	Coprobacillus sp. AF17-17AC
Firmicutes bacterium AF36-19BH	Staphylococcus cohnii
Paenibacillus sp. SY21-1	Shigella sp. SHS-5
Chryseobacterium bovis	Alistipes obesi
Acetobacter indonesiensis	Gordonibacter urolithinfaciens
Blautia wexlerae	bacterium D16-59
Acinetobacter nosocomialis	Streptococcus sp. Z2
Haemophilus sp. CCUG 60358	Schaalia odontolytica
Streptococcus anginosus	Flavonifractor plautii
Brucella abortus	Bifidobacterium breve
Bacteroides dorei	bacterium 1XD42-54
Veillonella sp. AM51-8BH	Prevotella ruminicola
Sulfurospirillum arcachonense	Bifidobacterium cuniculi
Rothia mucilaginosa	Helicobacter jaachi
Clostridium intestinale	Leptospira gomenensis
Clostridium tetani	Lachnospiraceae bacterium 3_1_46FAA
Lactobacillus helveticus	Alistipes sp. An66
Mycobacterium shimoidei	Pseudoflavonifractor sp. Marseille-P3106
Gluconobacter oxydans	Pararhodobacter sp. AM505
Psychrobacter sp. Rd 27.2	Veillonella sp. AM51-8BH
Pseudoalteromonas rubra	Paraeggerthella hongkongensis
Bacteroides sp. NMBE5	Prevotella histicola
Streptococcus infantis	Alistipes onderdonkii
Methylorubrum populi	Bacteroides sp. AF33-23
Roseburia inulinivorans	Alistipes shahii
Gemella haemolysans	Peptoniphilus phoceensis
Acetobacter pomorum	Bacillus sp. AFS088145
Pedobacter borealis	Lachnospiraceae bacterium AM48-27BH
Lactobacillus casei	Leptotrichia sp. oral taxon 498
Methylorubrum extorquens	Photobacterium sp. GB-72
Firmicutes bacterium AM10-47	Treponema denticola
Lactobacillus mucosae	Legionella gresilensis
Adlercreutzia equolifaciens	Selenomonas sputigena
Paraburkholderia sp. UYCP14C	Tannerella forsythia
Actinomyces sp. ICM47	[Clostridium] bolteae
Bacteroides salyersiae	Pustulibacterium marinum
Clostridium puniceum	Massilia sp. Mn16-1_5
Corynebacterium propinquum	Apibacter sp. wkB309
Erysipelotrichaceae bacterium AM07-35-1	Dorea formicigenerans
Parabacteroides goldsteinii	Sphaerospermopsis reniformis
Helicobacter suis	Prevotella nigrescens
Muribaculaceae bacterium Isolate-002 (NCI)	Roseburia hominis
Rhodobacter sp. CCB-MM2	Paenibacillus amylolyticus
Ruminococcus bromii	Streptococcus uberis
Shigella sp. SF-2015	Listeria ivanovii
Blautia sp. OF03-13	Leptotrichia sp. OH3620_COT-345
Blautia sp. OF11-22	Rikenella microfusus
Xanthomonas phaseoli	Lachnoclostridium sp. An14
Haemophilus sp. HMSC068C11	Burkholderiales bacterium YL45
Methylobacterium radiotolerans	Prevotella sp. HJM029
Rothia dentocariosa	Negativibacillus massiliensis
Flavobacterium sp. CF108	Eisenbergiella sp. OF01-20
bacterium 2013Ark19i	Agrobacterium fabrum
Bacillus obstructivus	Helicobacter muridarum
Gordonia sp. AMA120	Eisenbergiella tayi
Mycobacterium celatum	Arabia massiliensis
Arcobacter marinus	Clostridiales bacterium CHKCI001
Pseudomonas sp. FW215-R3	Candidatus Saccharibacteria bacterium TM7_KMM_G3_1_HOT_351
Blautia sp. AF19-10LB	Pseudovibrio stylochi
Brucella sp. CMUL 015	Intestinimonas massiliensis
Flavobacteriaceae bacterium	Pseudoalteromonas arctica
Ruminococcus sp. OF02-6	bacterium D16-51
Bradyrhizobium sp. MOS002	Aeromonas salmonicida
Ruminococcus sp. AM57-5	Barnesiella sp. WM24
Klebsiella michiganensis	Streptococcus acidominimus
Helcococcus ovis	Burkholderia pseudomallei
Collinsella sp. TM09-10AT	Alloprevotella sp. E39
Flavobacterium psychrophilum	Parabacteroides sp. AM27-42
Anaerocolumna aminovalerica	Mycolicibacterium fortuitum
Blautia sp. AF32-4BH	Fischerella muscicola
Clostridium chromiireducens	Streptococcus intermedius
Escherichia sp. MOD1-EC6819	bacterium 1xD8-6
Photorhabdus temperata	Rothia sp. Olga
Firmicutes bacterium AF16-15	Pseudomonas sp. MDMC224
Sporosarcina sp. P29	Streptococcus sp. LYSM12
Agrobacterium tumefaciens	[Clostridium] aldenense
Lactobacillus gasseri	Staphylococcus warneri
Clostridium novyi	Anaerobutyricum hallii
Clostridium disporicum	Raoultibacter timonensis
Leisingera sp. ANG-DT	Bifidobacterium gallinarum
Lachnospiraceae bacterium	Fusobacterium ulcerans
Arachidicoccus rhizosphaerae	Desulfovibrio sp. An276
Catenibacterium sp. AM22-6LB	Roseburia inulinivorans
Ruminococcus sp. AM23-1LB	Carnobacterium maltaromaticum
Ruminococcus sp. AF20-12LB	Formosa sp. Hel1_31_208
Microvirga sp. BSC39	Eubacterium sp. 3_1_31
Gardnerella vaginalis	Mycoplasma columborale
Catenibacterium sp. co_0103	Gordonibacter pamelaeae
Lactobacillus ghanensis	Coprococcus comes
Orenia metallireducens	Porphyromonas catoniae
Anaerococcus lactolyticus	Bacteroides sartorii
Eubacterium ramulus	Delftia acidovorans
Pseudomonas fragi	Hungatella effluvii
Bacillus sp. Soil745	Parabacteroides sp. AF19-14
Gluconobacter japonicus	Shigella boydii
Collinsella sp. TF06-26	Pasteurella langaaensis
Pseudomonas sp. 2(2015)	Gordonibacter massiliensis
Collinsella sp. AM36-4AA	Blautia wexlerae
Bacillus cellulosilyticus	Burkholderia multivorans
Pelagibacterium sp. XYN52	Veillonella caviae
Butyrivibrio fibrisolvens	Clostridium sp. ASF356
Enterobacter kobei	Mordavella sp. Marseille-P3756
Clostridium sartagoforme	Paenibacillus sp. UNC217MF
Blautia sp. OM07-19	Longibaculum muris
Arcobacter ebronensis	Atopobium sp. ICM42b
[Clostridium] bolteae	Parabacteroides sp. AM44-16
Enterococcus cecorum	Robinsoniella peoriensis
Collinsella sp. AF02-46-1	Veillonella sp. AF42-16
Mangrovicoccus ximenensis	Helicobacter marmotae
Psychrilyobacter atlanticus	Fretibacterium sp. OH1220_COT-178
Veillonella tobetsuensis	Snodgrassella alvi
Dermacoccus nishinomiyaensis	Haemophilus parahaemolyticus
Streptococcus sp. KR	Bacteroides dorei
Fusobacterium canifelinum	Muribaculaceae bacterium Isolate-100 (HZI)
Schaalia odontolytica	Mycoplasma mycoides
Solobacterium moorei	Gordonibacter sp. An232A
Romboutsia lituseburensis	Gordonibacter sp. 28C
Streptomyces sp. WAC04770	Actinomyces bouchesdurhonensis
Collinsella sp. AM23-17	Faecalicatena contorta
Paenibacillus polymyxa	Helicobacter sp. 48519
Clostridium cavendishii	Sporanaerobacter acetigenes
Algoriphagus marinus	Sphaerospermopsis kisseleviana
Acinetobacter venetianus	Tissierella sp. P1
Arthrobacter sp. 9E16	Alistipes sp. Marseille-P2431
Bacteroides caccae	Anabaena sp. PCC 7108
Arcobacter anaerophilus	Clostridium sp. chh4-2
Brevundimonas sp. SH203	[Clostridium] lavalense
Mycobacteroides saopaulense	Lachnoclostridium sp. An169
Bilophila wadsworthia	Catenibacterium sp. co_0103
Streptococcus sp. HMSC073D05	Clostridioides mangenotii
Collinsella sp. AM20-15AC	Cuneatibacter caecimuris
Bacteroides xylanisolvens	Bacillus sp. FJAT-27251
Blautia sp. SC05B48	Acinetobacter pittii
Arcobacter halophilus	Eggerthella sinensis
Bacillus aquimaris	Atopobium sp. BS2
Photobacterium damselae	Candidatus Desulfovibrio trichonymphae
Gillisia mitskevichiae	Mucispirillum schaedleri
Streptomyces sp. Alain-F2R5	Alistipes putredinis
Collinsella sp. TM06-3	Helicobacter trogontum
[Clostridium] innocuum	Senegalimassilia sp. KGMB04484
Brevundimonas bullata	Marvinbryantia formatexigens
Flavobacterium aquicola	Bacillus albus
Escherichia sp. R2	Leptotrichia sp. oral taxon 879
Clostridium lundense	Zunongwangia profunda
Chryseobacterium sp. 3008163	Roseburia intestinalis
Ruminococcus sp. AF24-16	Cellvibrio mixtus
Clostridium carboxidivorans	Streptomyces sp. EN16
Staphylococcus cohnii	Parabacteroides sp. AF27-14
Empedobacter falsenii	Flavobacterium sp. 102
Streptococcus vestibularis	Enterococcus quebecensis
Collinsella sp. AM16-21	Provencibacterium massiliense
Streptococcus equinus	Merdimonas faecis
Listeria fleischmannii	Carnobacterium iners
Clostridium magnum	Gordonibacter faecihominis
Pseudomonas sp. GW704-F2	Bacteroides intestinalis
Brachyspira pilosicoli	Neisseria polysaccharea
Ruminococcus sp. OF03-6AA	Blautia schinkii
Leptospira noguchii	Helicobacter magdeburgensis
Calothrix desertica	Leptotrichia shahii
Paenibacillus pabuli	[Clostridium] hylemonae
Sulfurimonas denitrificans	Romboutsia timonensis
[Clostridium] spiroforme	Clostridium disporicum
Streptococcus pseudopneumoniae	Bacteroides thetaiotaomicron
Clostridium cochlearium	Clostridium sp. AT4
Bacillus acidiceler	Acetobacter aceti
Clostridium uliginosum	Rhizobium leguminosarum
Butyrivibrio sp. XB500-5	Alcanivorax sp. N3-2A
Paenibacillus sp. FSL R7-0333	Anaerococcus vaginalis
Sphingomonas sp. AAP5	Flavobacterium weaverense
Photobacterium leiognathi	Pedobacter ginsenosidimutans
Collinsella sp. AM09-41	Ruminococcus albus
Clostridium tyrobutyricum	Bacteroides stercorirosoris
Yersinia enterocolitica	Prevotella maculosa
Flavobacterium anhuiense	Raoultibacter massiliensis
Legionella erythra	Clostridium sp. DMHC 10
Arcobacter mytili	Paenibacillus sp. YH-JAE5
Lonepinella koalarum	Photobacterium leiognathi
Collinsella sp. AF15-51	[Clostridium] fimetarium
Clostridium paraputrificum	Leptotrichia goodfellowii
Okeania hirsuta	Parabacteroides sp. D13
Dyella sp. C9	Pseudoflavonifractor sp. An184
Clostridium ihumii	Lacinutrix sp. Bg11-31
Myroides odoratimimus	Streptococcus pseudopneumoniae
Lactobacillus animalis	Streptomyces sp. RTd22
Anaerotignum sp. KCTC 15736	bacterium 2013Ark19i
Pseudoalteromonas marina	Clostridium sp. AM58-1XD
Bacillus sp. M5HDSG1-1	Candidatus Stoquefichus sp. KLE1796
Limnohabitans sp. TS-CS-82	Prevotella copri
Khelaifiella massiliensis	Odoribacter splanchnicus
Xanthomonas citri	Gordonibacter sp. An230
Collinsella sp. OM04-5	Psychrilyobacter atlanticus
Blautia sp. AF19-1	Bifidobacterium sp. 2020B
Vallitalea guaymasensis	Massilia sp. GV090
Legionella longbeachae	Proteus vulgaris
Campylobacter ureolyticus	Sulfurovum sp. AR
Selenomonas ruminantium	Alistipes ihumii
Solemya velum gill symbiont	Streptobacillus hongkongensis
Fusicatenibacter saccharivorans	Eggerthella timonensis
Nostoc linckia	Atopobium parvulum
Legionella rubrilucens	Mesorhizobium erdmanii
Halanaerobium congolense	Parabacteroides sp. D26
Mastigocoleus testarum	Lachnoclostridium edouardi
Acetobacter orientalis	Pedobacter glucosidilyticus
Blautia sp. AF19-13LB	Rothia aeria
Actinomyces israelii	Leptospira barantonii
Gemella sp. WT2a	[Ruminococcus] torques
Alistipes finegoldii	Staphylococcus agnetis
Staphylococcus petrasii	Caldisalinibacter kiritimatiensis
Leptospira borgpetersenii	Clostridium tertium
Ruminococcus sp. AM09-18-1	Actinomyces israelii
Enterococcus villorum	Prevotella bergensis
Ehrlichia ruminantium	Alistipes sp. AF14-19
Pseudobutyrivibrio ruminis	Duncaniella sp. C9
Alistipes sp. AF14-19	Enterococcus mundtii
Arthrobacter sp. ZGTC131	Bacteroides sp. AF35-22
Collinsella sp. AM31-2AC	Enterobacter sp. CC120223-11
Maledivibacter halophilus	Kribbella sp. VKM Ac-2572
Blautia sp. BCRC 81119	Lachnospiraceae bacterium Marseille-P3773
Vibrio harveyi	Faecalicoccus pleomorphus
Fusobacterium mortiferum	Fischerella thermalis
Ciceribacter sp. F8825	Janthinobacterium sp. 75
Ruminococcus sp. AF12-5	Hafnia alvei
Leptotrichia sp. oral taxon 498	Parabacteroides sp. AT13
Clostridium sp. LS	Prevotella oris
Azospirillum sp. B4	Arcobacter skirrowii
Ruminiclostridium cellobioparum	Vibrio lentus
Sphingomonas sp. 3F27F9	Millionella massiliensis
Clostridiales bacterium MCWD3	Clostridium sp. 1001271st1 H5
Clostridium tetanomorphum	Eggerthella sp. YY7918
Shewanella sp. Shew256	Pseudoalteromonas flavipulchra
Clostridium bornimense	Achromobacter xylosoxidans
Collinsella sp. TF11-5AC	Parabacteroides sp. AF39-10AC
Collinsella sp. AF04-24	Pseudoalteromonas marina
Streptococcus cristatus	Candidatus Arthromitus sp. SFB-turkey
Calothrix sp. PCC 7103	Bilophila sp. 4_1_30
Methylobacterium sp. DM1	Clostridiales bacterium MCWD3
Ruminococcus sp. OM07-7	Streptococcus anginosus
Parvimonas micra	Prevotella sp. oral taxon 313
Veillonella sp. AF42-16	Clostridium kluyveri
Photobacterium phosphoreum	Rodentibacter heylii
Tissierella sp. P1	Providencia rettgeri
Tenacibaculum ovolyticum	Desulfovibrio vulgaris
Firmicutes bacterium TM09-10	Lactobacillus kitasatonis
Chryseobacterium nematophagum	Clostridium acetobutylicum
Collinsella sp. AF11-11	Shewanella sp. SACH
Peptoanaerobacter stomatis	Photobacterium carnosum
Lachnobacterium bovis	Intestinimonas butyriciproducens
Gottschalkia purinilytica	Flavobacteriaceae bacterium 144Ye
Candidatus Marinimicrobia bacterium	Veillonella montpellierensis
Clostridium cellulovorans	Lautropia sp. KCOM 2505
Elizabethkingia miricola	Butyrivibrio fibrisolvens
Lactobacillus brevis	Leptospira kirschneri
Chryseobacterium sp. CH1	Anaerocolumna jejuensis
Flavobacterium sp. 316	Yersinia aleksiciae
Ruminococcus sp. TM09-4	Streptococcus salivarius
Eubacterium ruminantium	Anaerococcus sp. HMSC068A02
Sulfitobacter donghicola	Lachnotalea sp. AF33-28
Blautia sp. AF17-9LB	Agrobacterium tumefaciens
Collinsella sp. AM15-2	Myroides odoratimimus
Arcobacter bivalviorum	Prevotella veroralis
Pseudomonas sp. FW305-47B	Clostridium tagluense
Edwardsiella piscicida	Corynebacterium matruchotii
Tetrasphaera japonica	Tenacibaculum ovolyticum
Borrelia crocidurae	Paraprevotella clara
Myroides odoratus	Lachnoanaerobaculum saburreum
Tyzzerella nexilis	Candidatus Enterovibrio escacola
Enterococcus mundtii	Helicobacter bilis
Brachyspira alvinipulli	Stomatobaculum longum
Acidovorax sp. CCH12-A4	Marinisporobacter balticus
Paraclostridium benzoelyticum	Prevotella oulorum
Alistipes onderdonkii	Blautia hansenii
Acinetobacter lactucae	Prevotella conceptionensis
Lutibacter sp. 1KV19	Holospora elegans
Methylobacterium sp. MB200	Anaerofustis stercorihominis
Achromobacter xylosoxidans	Bacillus aquimaris
Leptospira kirschneri	Anoxybacillus flavithermus
Lactococcus garvieae	[Eubacterium] eligens
Bacillus sp. YR335	Bacillus sp. SRB_8
Chryseobacterium sp. BGARF1	Bacteroides sp. 3_1_19
Collinsella sp. AM41-2BH	Clostridium sp. Marseille-P2415
Cecembia calidifontis	Enteroscipio rubneri
Ruminococcus sp. AF25-28AC	Neptuniibacter pectenicola
Flexithrix dorotheae	Flavonifractor sp. An10
Clostridium argentinense	Streptococcus parasanguinis
Romboutsia weinsteinii	[Clostridium] symbiosum
Lachnospiraceae bacterium A2	Clostridium celatum
Arcobacter thereius	Eubacterium sp. AM47-9
Veillonella infantium	Nodularia sp. NIES-3585
Acetobacter papayae	Anaerococcus sp. Marseille-P3915
Mycolicibacterium aurum	Vibrio kanaloae
Pseudoalteromonas phenolica	Pseudoflavonifractor capillosus
Collinsella sp. OM06-18AC	Staphylococcus pseudintermedius
Tepidimonas taiwanensis	Clostridium cavendishii
Thermogemmatispora tikiterensis	Clostridium sp. LS
Escherichia sp. MOD1-EC1915	Mastigocoleus testarum
Clostridium cuniculi	Streptococcus mutans
Flammeovirga pacifica	Clostridium sp. Marseille-P299
Bernardetia litoralis	cyanobacterium PCC 7702
Staphylococcus hominis	Butyrivibrio proteoclasticus
Arcobacter sp. FW59	Mycoplasma parvum
Variovorax paradoxus	[Clostridium] citroniae
Algoriphagus faecimaris	Paenibacillus sp. GM1FR
Clostridium estertheticum	Lachnospiraceae bacterium OM04-12BH
Lactobacillus murinus	Pseudobutyrivibrio ruminis
Campylobacter fetus	Prevotella sp. oral taxon 473
Clostridium homopropionicum	Kocuria palustris
Leptospira meyeri	[Clostridium] cocleatum
Acinetobacter junii	Staphylococcus pasteuri
Leptotrichia sp. oral taxon 212	Capnocytophaga canimorsus
Veillonella sp. T14073-2	Helicobacter cholecystus
Blautia sp. OM05-6	Flagellimonas eckloniae
Coprobacillus sp. AM37-9BH	Clostridium sp. E02
Lachnoclostridium phytofermentans	Ruminococcus bromii
Collinsella sp. AF37-9	Kitasatospora sp. MY 5-36
Bacillus licheniformis	Polaribacter haliotis
Flammeovirga sp. SJP92	Varibaculum cambriense
Nostoc sp. 'Peltigera membranacea cyanobiont' 213	Butyrivibrio sp. MC2013
Flavobacterium terrigena	Rubneribacter badeniensis
Trichormus variabilis	Flavonifractor sp. An306
Polaribacter sp. SA4-10	Lachnospiraceae bacterium AC3007
Collinsella sp. AM24-1	[Clostridium] aminophilum
Kocuria varians	Bacteroides stercoris
[Clostridium] symbiosum	Lachnoclostridium sp. An76
Pediococcus acidilactici	Prevotellamassilia timonensis
Curtobacterium sp. B18	Hespellia stercorisuis
Arcobacter molluscorum	Dorea sp. Marseille-P4003
Fischerella thermalis	Muribaculaceae bacterium Isolate-084 (Janvier)
[Eubacterium] sulci	Aliivibrio fischeri
Desnuesiella massiliensis	Veillonella sp. ACP1
Anoxybacillus flavithermus	[Clostridium] polysaccharolyticum
Haemophilus sp. HMSC61B11	Brachyspira pilosicoli
Collinsella sp. OF02-10	Clostridiaceae bacterium AF02-42
Clostridium gasigenes	Flavobacteriaceae bacterium
Escherichia sp. MOD1-EC5990	Clostridium sp. Marseille-P8228
Sulfurimonas gotlandica	Bifidobacterium choerinum
Collinsella sp. AF05-8-2	Sporocytophaga myxococcoides
Ruminococcus sp. AM16-34	Photobacterium damselae
Flavobacterium weaverense	Cellulosimicrobium cellulans
Pseudomonas sp. QS1027	Coriobacteriaceae bacterium CHKCI002
Chlorobium phaeobacteroides	Peptoniphilus lacrimalis
Paracoccus mutanolyticus	Slackia faecicanis
Parabacteroides sp. 20_3	Bacillus azotoformans
Bacillus niacini	Pseudomonas putida
Chryseobacterium sp. HMWF035	Lachnoclostridium sp. An138
Hypnocyclicus thermotrophus	Flavobacterium psychrophilum
Candidatus Arthromitus sp. SFB-mouse-NL	Clostridium sp. ATCC BAA-442
Campylobacter showae	Streptobacillus felis
Clostridioides mangenotii	Flavonifractor sp. An100
Pseudomonas savastanoi	Lachnospiraceae bacterium DSM 28560
Clostridium mediterraneense	Paenibacillus barengoltzii
Bacillus alkalitelluris	Veillonella sp. ICM51a
Chryseobacterium polytrichastri	Streptococcus constellatus
Anaerofustis stercorihominis	Ralstonia solanacearum
Bacteroides intestinalis	Bacteroides xylanisolvens
Kingella oralis	Desulfovibrio sp. AM18-2
Serratia sp. S119	Pseudoflavonifractor sp. AF19-9AC
Orientia tsutsugamushi	Gemella sanguinis
Paracraurococcus sp. NE82	Bacillus pumilus
Ruminococcus sp. AM41-2AC	Microscilla marina
Burkholderia ubonensis	Moritella viscosa
Paenibacillus sp. FSL H8-0259	Fontibacillus phaseoli
Gemella morbillorum	Clostridium sartagoforme
Odoribacter splanchnicus	Bacillus sp. M6-12
Caloranaerobacter ferrireducens	Burkholderia ubonensis
Clostridium sp. CL-2	Staphylococcus equorum
Butyrivibrio proteoclasticus	Bacillus gottheilii
Escherichia sp. E14S1	Clostridium bornimense
Cellulophaga baltica	Bacillus atrophaeus
Tenacibaculum agarivorans	Pedobacter borealis
Xenorhabdus bovienii	Bifidobacterium adolescentis
Sphingobacterium multivorum	Lachnoclostridium phytofermentans
Fusibacter sp. 3D3	Lachnoclostridium sp. An196
Anaerococcus hydrogenalis	Lactobacillus aviarius
Streptococcus mutans	Lutibacter sp. 1KV19
Ruminococcus sp. AF25-13	Faecalitalea cylindroides
Desulfuromonas acetexigens	Senegalimassilia anaerobia
Clostridium sp. DL-VIII	Lysinibacillus meyeri
Collinsella sp. AF33-16	Cellulosilyticum sp. I15G10I2
Bacillus litoralis	Halobacillus dabanensis
Trichodesmium erythraeum	Clostridiales bacterium CCNA10
Flammeovirga sp. L12M1	Lactobacillus apodemi
Flavobacterium branchiophilum	Tannerella sp. oral taxon HOT-286
Chromobacterium haemolyticum	Clostridium lundense
Hoeflea olei	Blautia sp. An249
Vagococcus sp. SS1995	Streptococcus porci
Arcobacter sp. SM1702	Roseomonas sp. AR75
Cronobacter dublinensis	Pedosphaera parvula
Clostridium sp. ND2	Helicobacter cetorum
Desulfosarcina cetonica	Streptomyces sp. CB02261
[Arcobacter] porcinus	Streptomyces xinghaiensis
Clostridium sp. DSM 8431	Hyunsoonleella pacifica
Eubacterium ventriosum	Clostridium sp. Marseille-P3244
Helicobacter pullorum	Kineothrix alysoides
Veillonella sp. ICM51a	Cryobacterium arcticum
Fusobacterium sp. CM22	Terrisporobacter glycolicus
Oceanobacillus iheyensis	Lactonifactor longoviformis
Lachnospiraceae bacterium AM23-7LB	Staphylococcus gallinarum
Bacillus sp. 7586-K	[Clostridium] saccharolyticum
Clostridium tunisiense	Alistipes sp. HGB5
Clostridium sp. BL8	Chryseobacterium sp. HMWF035
Methylobacterium sp. CCH5-D2	Lysinibacillus sp. BC-43
Psychrobacter sp. Cmf 22.2	Bacillus sp. SA1-12
Clostridiaceae bacterium 14S0207	Aureispira sp. CCB-QB1
Synechocystis sp. PCC 7509	Sphingobacterium spiritivorum
Ruminococcus sp. AM23-1	Slackia equolifaciens
Clostridium ventriculi	Pseudomonas stutzeri
Catenibacterium mitsuokai	Bariatricus massiliensis
Clostridium septicum	Herbaspirillum rubrisubalbicans
Campylobacter pinnipediorum	Paenibacillus lautus
Collinsella sp. AM44-11	Clostridium sp. DSM 8431
Clostridium taeniosporum	Clostridium akagii
Flavobacterium sp. 140616W15	Bacillus sp. SRB_28
[Clostridium] dakarense	Lachnobacterium bovis
Herbaspirillum rubrisubalbicans	Burkholderia cenocepacia
Clostridium akagii	Prevotella corporis
Janthinobacterium sp. ROICE36	Pseudomonas sp. TC-11
Clostridium sp. KNHs214	Intestinimonas timonensis
[Eubacterium] eligens	Mycobacterium sp. 852002-10029_SCH5224772
Orenia marismortui	Streptobacillus moniliformis
Veillonella sp. oral taxon 158	Clostridium sp. AM22-16AC
Aliivibrio wodanis	Lachnoclostridium sp. An131
Bacillus endophyticus	Aequorivita capsosiphonis
Peptoniphilus harei	Citrobacter freundii
Schaalia georgiae	Lachnoclostridium sp. An298
Photorhabdus luminescens	Lachnoclostridium phocaeense
Staphylococcus gallinarum	Sporosarcina globispora
Ruminococcus sp. AF17-12	Lactobacillus gasseri
Ruminiclostridium papyrosolvens	Streptomyces variegatus
Clostridium niameyense	Elizabethkingia miricola
Bisgaard Taxon 44	Selenomonas sp. oral taxon 136
Citrobacter amalonaticus	Candidatus Saccharibacteria bacterium TM7_G3_2_Rum_HOT_351B
Chryseobacterium scophthalmum	Clostridium argentinense
Calothrix sp. HK-06	Lachnospiraceae bacterium OF09-33XD
Flavobacterium hydatis	Colwellia sp. RSH04
Collinsella sp. AM13-34	Clostridium hydrogeniformans
Leptotrichia sp. oral taxon 215	Arcobacter sp. SM1702
Veillonella sp. T34266-5	Piscirickettsia salmonis
Providencia alcalifaciens	Arcobacter thereius
Flavobacterium sp. GSN2	Clostridium sp. PI-S10-A1B
Kozakia baliensis	Marinobacter hydrocarbonoclasticus
Megamonas rupellensis	Yersinia enterocolitica
Paraclostridium bifermentans	Dysgonomonas sp. BGC7
Clostridium sp. AF17-2	[Arcobacter] porcinus
Blautia sp. AF14-40	Romboutsia weinsteinii
Campylobacter lari	Streptococcus equi
Clostridium amazonitimonense	Pseudomonas sp. 2995-3
Blautia sp. AF34-10	Clostridium sp. AM33-3
Candidatus Stoquefichus massiliensis	Chryseobacterium takakiae
Leucobacter celer	Holdemanella biformis
Lachnotalea glycerini	Chryseobacterium polytrichastri
Chryseobacterium carnipullorum	Acetivibrio ethanolgignens
Listeria ivanovii	Vibrio crassostreae
Senegalia massiliensis	Rahnella aquatilis
Chryseobacterium indoltheticum	Staphylococcus petrasii
Moraxella catarrhalis	Bacteroidetes oral taxon 274
Flavobacterium sp. J27	Ruminococcus lactaris
Arcobacter cloacae	Streptococcus minor
Nocardiopsis sp. RV163	Clostridium chromiireducens
Clostridium arbusti	[Clostridium] scindens
Calothrix parasitica	Pantoea ananatis
Streptomyces rimosus	Roseburia sp. 499
Clostridium acidisoli	Calothrix sp. PCC 7103
Bartonella australis	Slackia heliotrinireducens
Cyclobacterium marinum	Actinomyces sp. HMSC064C12
Lutibacter oricola	Algoriella xinjiangensis
Romboutsia sp. MT17	Pantoea agglomerans
Anaeromicrobium sediminis	Sneathia amnii
Campylobacter sp. CH182	Lactococcus garvieae
Collinsella sp. OM08-14AT	Acinetobacter venetianus
Borreliella garinii	Paraprevotella xylaniphila
Treponema denticola	Variovorax boronicumulans
Flavobacterium daejeonense	[Eubacterium] cellulosolvens
Haloarcobacter mediterraneus	Clostridium tyrobutyricum
Aquimarina sp. AU119	Anaerococcus lactolyticus
Streptococcus sp. 263_SSPC	Oceanobacillus caeni
Paramaledivibacter caminithermalis	Romboutsia sp. Marseille-P6047
Peptostreptococcus russellii	Helicobacter fennelliae
Allofrancisella guangzhouensis	Eisenbergiella massiliensis
Aquimarina longa	Clostridiales bacterium Marseille-P5551
Tenacibaculum jejuense	Helicobacter sp. MIT 17-337
Pedobacter cryoconitis	Corynebacterium mastitidis
Achromobacter insuavis	Acidithiobacillus caldus
Hathewaya proteolytica	Candidatus Gastranaerophilales bacterium
Flavobacteriaceae bacterium A100	Lachnoanaerobaculum sp. OBRC5-5
Butyricimonas virosa	Glaesserella parasuis
Collinsella sp. AM17-1	Emergencia timonensis
Neisseria elongata	Clostridium gasigenes
Tenacibaculum sp. M341	Anaerosporobacter mobilis
Lactobacillus kunkeei	Phoenicibacter congonensis
Oenococcus oeni	Lachnoclostridium sp. An118
Clostridium sp. Marseille-P4200	Desulfotomaculum aeronauticum
Arcobacter pacificus	Borreliella garinii
Staphylococcus succinus	Maledivibacter halophilus
Kocuria salsicia	Pseudoalteromonas phenolica
Blautia sp. AF26-2	Nonlabens ulvanivorans
Lysinibacillus xylanilyticus	Lachnoanaerobaculum orale
Clostridiales bacterium oral taxon 876	Geobacillus thermoleovorans
Flavobacterium sp. GT3P67	Eggerthia catenaformis
Collinsella sp. AF16-8	Chryseobacterium sp. ISE14
Bacillus sp. DSL-17	Streptococcus cristatus
Sporanaerobacter acetigenes	Blautia sp. OF03-15BH
Pyramidobacter piscolens	Staphylococcus succinus
bacterium 1XD42-8	Bacillus aryabhattai
Thermoflexibacter ruber	Clostridium sp. CL-2
Rivularia sp. PCC 7116	Borrelia coriaceae
Treponema bryantii	Veillonella sp. 3891
Sphingobacterium spiritivorum	Gordonia terrae
Coprobacillus cateniformis	Oceanobacillus iheyensis
Clostridium sp. CL-6	Aquimarina atlantica
Photobacterium kishitanii	Helicobacter sp. MIT 05-5293
Ottowia oryzae	Clostridium cellulovorans
Streptococcus timonensis	Clostridium magnum
Flavobacterium frigoris	Clostridium grantii
Paenibacillaceae bacterium SCSIO 06110	Eggerthellaceae bacterium AT8
Pseudoarcobacter caeni	Fusobacterium mortiferum
Bacillus luciferensis	Clostridium collagenovorans
Clostridium algidicarnis	Neisseria subflava
Agrobacterium sp. RS6	Aerococcus urinae
Campylobacter sputorum	Cyclobacterium halophilum
Thermoanaerobacterium thermosaccharolyticum	Aquimarina longa
Robinsoniella peoriensis	Clostridium sp. AF27-2AA
Rhodoblastus acidophilus	Prevotella buccae
Holdemania sp. Marseille-P2844	Streptococcus sanguinis
Flavobacterium chungangense	Lactimicrobium massiliense
Paraglaciecola psychrophila	Bacillus sp. JEM-1
Peptostreptococcaceae bacterium VA2	Frankia symbiont of Datisca glomerata
Pseudobacteroides cellulosolvens	Pseudoalteromonas rubra
Cetobacterium somerae	Geobacter sulfurreducens
Clostridium sp. BL-8	Mycobacteroides abscessus
Staphylococcus simiae	Bacillus alkalitelluris
Gramella jeungdoensis	Slackia isoflavoniconvertens
Chryseobacterium gleum	Oceanobacillus jeddahense
Clostridium sp. Ade.TY	Clostridium arbusti
Arcobacter cibarius	Providencia alcalifaciens
Maribacter dokdonensis	Selenomonas sp. Marseille-P3560
Veillonella sp. ACP1	Sulfitobacter sp. EhC04
Anaerosalibacter massiliensis	Anaerococcus hydrogenalis
Pedobacter steynii	[Clostridium] aerotolerans
Anaerovirgula multivorans	Myroides phaeus
Clostridium oryzae	Escherichia albertii
Providencia stuartii	Chryseobacterium sp. CF314
Dysgonomonas mossii	Eubacterium ventriosum
Arcobacter sp. CAU 1517	Aequorivita sp. CIP111184
Apibacter adventoris	Desulfovibrio alaskensis
Collinsella sp. AF29-7AC	Bacteroides salyersiae
Defluviitalea phaphyphila	Klebsiella variicola
Labrenzia alexandrii	Granulicella pectinivorans
Ralstonia sp. MD27	Xylella fastidiosa
Pedobacter glucosidilyticus	Streptomyces sp. RV15
Lachnospiraceae bacterium AM10-38	Dysgonomonas mossii
Blautia sp. AM23-13AC	Helicobacter sp. MIT 14-3879
Nonlabens ulvanivorans	Oribacterium sp. oral taxon 078
Photobacterium angustum	Lutibacter sp. HS1-25
Streptococcus uberis	[Clostridium] celerecrescens
Streptococcus macedonicus	Alistipes sp. Marseille-P5061
Chryseobacterium sp. ERMR1:04	Anaplasma phagocytophilum
Collinsella sp. TF07-1	Staphylococcus sp. UMB0328
Leptotrichia sp. OH3620_COT-345	Eubacterium sp. An11
Acinetobacter johnsonii	Chryseobacterium nakagawai
Staphylococcus lentus	Clostridium uliginosum
Silvanigrellales bacterium RF1110005	Rivularia sp. PCC 7116
Desulfovibrio fairfieldensis	Terribacillus saccharophilus
Paraburkholderia tropica	Paraclostridium bifermentans
Arcobacter sp. AF1028	Clostridium sp. AM27-28
Mycoplasma mycoides	Aestuariibacter salexigens
Dokdonia pacifica	Bacteroides caccae
Roseburia hominis	Paenibacillus sp. FSL H8-0259
Carnobacterium divergens	Staphylococcus hominis
Inediibacterium massiliense	Filibacter sp. TB-66
Clostridium tertium	Clostridium tetanomorphum
Nostoc sp. NIES-4103	Cyanobacterium aponinum
Lactobacillus sunkii	Muricomes intestini
Bacteroides eggerthii	Clostridium sp. CT4
Pseudoalteromonas arctica	Riemerella anatipestifer
Bacillus sp. FJAT-27251	Streptomyces rimosus
Bacillus gottheilii	Eggerthella sp. AM16-19
Candidatus Gastranaerophilales bacterium	Cronobacter dublinensis
Petrotoga mobilis	Enterococcus ratti
Fabibacter pacificus	Streptococcus infantis
Clostridium scatologenes	[Clostridium] amygdalinum
Blautia sp. AM29-29	Thermoanaerobacter thermohydrosulfuricus
Sorangium cellulosum	Anaeromicrobium sediminis
Flavivirga eckloniae	Lysobacter capsici
Moritella viscosa	Legionella oakridgensis
Sutterella wadsworthensis	Anaerophaga thermohalophila
Helicobacter cetorum	Clostridiales bacterium VE202-09
Algibacter lectus	Alistipes sp. AL-1
Veillonella sp. HPA0037	Fictibacillus arsenicus
Ruminococcus albus	Blautia sp. N6H1-15
Microscilla marina	Leptospira weilii
Arcobacter nitrofigilis	Arcobacter marinus
Bdellovibrio bacteriovorus	Lachnospiraceae bacterium XBB1006
Collinsella sp. AF14-35	Anaerocolumna aminovalerica
Polaribacter sp. Hel1_85	Marinilactibacillus psychrotolerans
Hungateiclostridium clariflavum	Erysipelotrichaceae bacterium AF19-24AC
Clostridium cadaveris	Lachnospira multipara
Clostridium peptidivorans	Clostridium taeniosporum
Tenacibaculum dicentrarchi	Lactobacillus furfuricola
Algibacter aquaticus	Sphingobacterium thalpophilum
Arcobacter sp. LA11	Blautia hydrogenotrophica
Romboutsia maritimum	Geomicrobium sp. JCM 19037
Legionella gratiana	Leuconostoc mesenteroides
Collinsella sp. TF05-9AC	Chryseobacterium frigidisoli
Limnohabitans sp. Jir61	Prevotella sp. P3-122
Enterobacter cloacae complex sp. 4DZ1-17B1	Lactobacillus acidophilus
Catenibacterium sp. AM22-15	Massiliomicrobiota timonensis
Flavobacterium sp. 83	Flavobacterium croceum
Streptococcus sp. SR4	Nostoc sp. PA-18-2419
Escherichia sp. KCJ4943	Streptomyces sp. TSRI0395
Moorea producens	Desulfovibrio cuneatus
Vibrio lentus	Vallitalea guaymasensis
Arcobacter venerupis	Lachnoclostridium sp. An181
Actinomyces oris	Legionella cherrii
Tepidibacter mesophilus	Clostridium chauvoei
Kurthia senegalensis	Alkaliphilus peptidifermentans
Gottschalkia acidurici	Myroides odoratus
Streptococcus australis	Bacillus marisflavi
Chryseobacterium glaciei	Clostridiaceae bacterium OM08-6BH
Flavivirga sp. RZ03	Flavonifractor sp. An135
Cellulosilyticum sp. I15G10I2	Hathewaya histolytica
Flavobacterium sp. RB1N8	Fervidicella metallireducens
Aureispira sp. CCB-QB1	Ruminiclostridium cellobioparum
Streptococcus sp. HSISS1	Clostridium estertheticum
Aquimarina muelleri	Leptotrichia buccalis
Bacillus sp. SA1-12	Lachnotalea glycerini
Microbacterium esteraromaticum	Fusicatenibacter saccharivorans
Virgibacillus halodenitrificans	Halofilum ochraceum
Clostridiisalibacter paucivorans	Bacillus butanolivorans
Thioflexothrix psekupsii	Alistipes sp. AM16-43
Legionella gresilensis	Blautia sp. KGMB01111
Clostridium amylolyticum	Defluviitalea phaphyphila
Clostridium acetireducens	Denitrobacterium detoxificans
Comamonas testosteroni	Cellulophaga baltica
Blautia producta	Coprococcus sp. AM25-15LB
Flammeovirga sp. OC4	Parascardovia denticolens
Ruminococcus faecis	Photobacterium kishitanii
Marinitoga hydrogenitolerans	Peptoniphilus lacydonensis
Chryseobacterium nakagawai	Helicobacter pullorum
Flavobacterium sp. AT-3-2	Lachnospiraceae bacterium oral taxon 500
Flavobacterium succinicans	Bacteroides caecimuri
Clostridiaceae bacterium MJB2	Robinsoniella sp. MCWD5
Floricoccus penangensis	Borrelia duttonii
Paucisalibacillus globulus	Azospirillum brasilense
Tetragenococcus halophilus	Paenibacillus sp. FSL H7-0331
Veillonella sp. S13053-19	Klebsiella quasipneumoniae
Vallitalea sp. S15	Bacillus massiliogabonensis
Aquimarina sp. BL5	Clostridium sp. Ade.TY
Lutibacter oceani	Coprobacillus sp. TF10-10
Succinivibrio dextrinosolvens	Eubacterium ramulus
Marinifilum fragile	Cytophaga xylanolytica
Blautia sp. OM06-15AC	Alistipes sp. An31A
Tenacibaculum sp. MAR_2009_124	Clostridium ragsdalei
Caldisalinibacter kiritimatiensis	Tenacibaculum agarivorans
Clostridium senegalense	Anaerosalibacter massiliensis
Oligella urethralis	Oscillospiraceae bacterium J115
Polaribacter reichenbachii	Brachyspira intermedia
Bacteroides finegoldii	Mesorhizobium sp. M7A.F.Ca.US.014.04.1.1
Cytophagales bacterium TFI 002	Tenacibaculum sp. MAR_2009_124
Tepidibacter formicigenes	Anaerovorax odorimutans
Holospora elegans	Calothrix sp. HK-06
Legionella busanensis	Algibacter aquaticus
Polynucleobacter necessarius	Bacillus licheniformis
Clostridium sp. JN500901	Labilibacter sp. CG51
Capnocytophaga cynodegmi	Tyzzerella nexilis
Clostridium liquoris	[Eubacterium] sulci
Flavobacterium sp. GS03	Lutibacter oricola
Ruminococcus sp. TF06-23	Desulfomonile tiedjei
Bacillus onubensis	Ruminococcus sp. AF31-8BH
Faecalitalea cylindroides	Bacillus nealsonii
Flavobacterium sp. YIM 102701-2	Candidatus Streptomyces philanthi
Collinsella sp. AM38-1BH	Clostridium sp. ND2
Negadavirga sp. SW125	Geotoga petraea
Streptomyces albidoflavus	Campylobacter ureolyticus
Aquimarina sediminis	Gemella morbillorum
Paenibacillus sp. VT-16-81	Flexistipes sinusarabici
Lutibacter sp. SM1352	Roseburia sp. TF10-5
Ruminococcus sp. AM46-18	Sinorhizobium americanum
Chryseobacterium bernardetii	Herbinix hemicellulosilytica
Colwellia sp. RSH04	Georgenia satyanarayanai
Brachyspira murdochii	Aeromonas veronii
Geoalkalibacter subterraneus	Arcobacter lekithochrous
Polaribacter porphyrae	Butyrivibrio hungatei
Mobilisporobacter senegalensis	Bacteroides xylanolyticus
Thermoclostridium stercorarium	Lachnospiraceae bacterium TM07-2AC
Ruminococcus sp. AF46-10NS	Clostridium sp. DL-VIII
Bacteroides sartorii	Moorea producens
Pelosinus fermentans	Bordetella pertussis
Thermohalobacter berrensis	Bacillus litoralis
Collinsella sp. AF25-2LB	Streptomyces sp. WAC 01420
Flavobacterium urocaniciphilum	Clostridium mediterraneense
Geminocystis sp. NIES-3708	Marinobacter sp. C1S70
Desulfovibrio alkalitolerans	Lachnospiraceae bacterium OF09-6
[Clostridium] populeti	Enterococcus casseliflavus
Collinsella sp. TF08-11AT	Khelaifiella massiliensis
Lachnoanaerobaculum saburreum	Eubacteriaceae bacterium CHKCI004
Pseudoalteromonas denitrificans	Oscillatoria nigro-viridis
Legionella sp. km488	Clostridium sp. SN20
Romboutsia sp. Marseille-P6047	Turicibacter sp. H121
Desulfacinum infernum	Coprococcus catus
Aeromonas caviae	Staphylococcus lentus
Lactobacillus johnsonii	Hungateiclostridium cellulolyticum
Anaerovorax odorimutans	Enterobacter cloacae complex sp. 2DZ2F16B1
Leptospira santarosai	Chryseobacterium indoltheticum
Chishuiella changwenlii	Campylobacter sputorum
Alteromonas macleodii	Acutalibacter muris
Clostridium sp. L74	Photorhabdus luminescens
Streptomyces sp. NRRL S-813	Citricoccus massiliensis
Flavobacterium defluvii	Streptococcus ratti
Lutibacter flavus	Rhizobium sp. BK398
Megamonas hypermegale	Gordonibacter sp. Marseille-P4307
Succinivibrionaceae bacterium WG-1	Sinorhizobium medicae
Bacillus timonensis	Scopulibacillus darangshiensis
Sebaldella termitidis	Lachnospiraceae bacterium AM25-17
Lactobacillus paralimentarius	Bernardetia litoralis
Hydrogenothermus marinus	Paramaledivibacter caminithermalis
Hydrocoleum sp. CS-953	Dorea sp. D27
Sediminitomix flava	Paenibacillus peoriae
Bacteroides cellulosilyticus	Xenorhabdus bovienii
Methyloversatilis universalis	Lactobacillus kunkeei
Blautia sp. TM10-2	Coprococcus phoceensis
Flavobacterium gelidilacus	Clostridium oryzae
Lysinibacillus telephonicus	Galbibacter marinus
Polaribacter sp. SA4-12	Polaribacter reichenbachii
Arcobacter sp. F2176	Orientia tsutsugamushi
Aggregatibacter aphrophilus	Aeribacillus pallidus
Labilibacter aurantiacus	Clostridium sp. KNHs205
Escherichia sp. E4742	Klebsiella aerogenes
Aquimarina sp. MAR_2010_214	Leptospira terpstrae
Porphyromonadaceae bacterium KH3R12	Aggregatibacter aphrophilus
Dysgonomonas sp. BGC7	Ruminococcus sp. AF19-4LB
Lutibacter maritimus	Senegalia massiliensis
Dietzia timorensis	Oceanobacillus sp. YLB-02
Arcobacter sp. CECT 8985	Calothrix desertica
Candidatus Stoquefichus sp. SB1	Anaerorhabdus furcosa
Flavobacterium circumlabens	Bacillus niacini
Kurthia massiliensis	Desulfovibrio gigas
Flavobacterium araucananum	Clostridiaceae bacterium 14S0207
Erysipelotrichaceae bacterium	Brochothrix thermosphacta
Mesoplasma florum	Brevibacillus nitrificans
Polaribacter glomeratus	Empedobacter falsenii
Clostridium collagenovorans	Prevotella sp. P3-92
Legionella anisa	Clostridium algidicarnis
Amphibacillus xylanus	Flavonifractor sp. An82
Oceanobacillus sp. YLB-02	Trichormus variabilis
Oceanotoga teriensis	Lactobacillus sp. 204-8
Flavobacteriaceae bacterium BH-SD17	Mesoflavibacter sabulilitoris
Flavobacterium phragmitis	Synergistes sp. 3_1_syn1
Mucispirillum schaedleri	Bifidobacterium dentium
Acinetobacter calcoaceticus	Anaerobium acetethylicum
Psychromonas sp. SP041	Porphyromonas gulae
[Clostridium] fimetarium	Trichodesmium erythraeum
Enterovibrio norvegicus	Clostridium nigeriense
Polaribacter sp. ZY113	Lachnospiraceae bacterium C7
Ruminococcus sp. 5_1_39BFAA	Enterococcus durans
Cupriavidus metallidurans	Capnocytophaga ochracea
Jejuia pallidilutea	Nocardiopsis sp. RV163
Bacillus sporothermodurans	Clostridium scatologenes
Joostella marina	Oscillibacter valericigenes
Lactobacillus aviarius	[Clostridium] dakarense
Collinsella sp. AM43-1	Ruminococcus gauvreauii
Vibrio breoganii	Frisingicoccus caecimuris
Collinsella sp. 4_8_47FAA	Lachnospiraceae bacterium 1_4_56FAA
Cyanobacterium aponinum	Flexithrix dorotheae
Bacteroides coprocola	Flavobacterium aquicola
Flavobacterium saccharophilum	Pediococcus acidilactici
Pseudovibrio stylochi	Cellulosilyticum sp. WCF-2
Polaribacter haliotis	Bacillus acidiceler
Hungateiclostridium cellulolyticum	Bacteroides nordii
Brevibacillus formosus	Aeromonas hydrophila
Alkaliphilus peptidifermentans	Succinivibrio dextrinosolvens
Flavobacterium sp. GS13	Lactobacillus rhamnosus
Dysgonomonas sp. HGC4	Parabacteroides sp. AM25-14
Aquimarina amphilecti	Helicobacter sp. MIT 11-5569
Clostridium drakei	Marinilabilia salmonicolor
Photobacterium sanguinicancri	Pleomorphomonas carboxyditropha
Clostridium vincentii	Thermogemmatispora carboxidivorans
Ideonella sp. B508-1	Carnobacterium divergens
Escherichia sp. MOD1-EC5287	Flavobacterium hydatis
Deferribacter desulfuricans	Crocosphaera watsonii
Haemophilus parahaemolyticus	Streptomyces scabiei
Bacillus marisflavi	Bradyrhizobium sp. SK17
Flavobacteriaceae bacterium CRH	Bacillus asahii
Clostridium sp. ATCC 25772	Arcobacter molluscorum
Coprobacillus sp. OF03-2AA	Arcobacter cloacae
Chitinophaga arvensicola	Pseudobacteroides cellulosolvens
Mariniflexile fucanivorans	Cohnella sp. CC-MHH1044
Collinsella sp. AF20-14LB	Clostridiales bacterium oral taxon 876
bacterium 336/3	Dorea sp. AF24-7LB
Veillonella rogosae	Alcaligenes faecalis
Flavobacterium sp. HTF	Clostridiales bacterium
Azospirillum brasilense	Rhodococcus sp. 06-156-3C
Marinifilaceae bacterium SPP2	Absiella dolichum
Streptococcus rubneri	Proteiniborus ethanoligenes
Weissella confusa	Romboutsia maritimum
Aeromonas salmonicida	Parageobacillus thermoglucosidasius
Helicobacter bilis	Bacillus amyloliquefaciens
Polaribacter sp. KT25b	Romboutsia lituseburensis
Marinilabilia salmonicolor	Aggregatibacter sp. oral taxon 458
Brachybacterium paraconglomeratum	Ruminococcus sp. AM42-11
Fusobacterium massiliense	Mycoplasma ovipneumoniae
Tissierella praeacuta	Prevotella multisaccharivorax
Flavobacterium crocinum	Coprococcus sp. AF21-14LB
Caloranaerobacter azorensis	Campylobacter pinnipediorum
Bacillus massilioanorexius	Histophilus somni
Lacinutrix venerupis	Ehrlichia ruminantium
Collinsella sp. OF03-4AA	Paenibacillus sp. OV219
Staphylococcus vitulinus	Clostridium sp. Marseille-P4200
Flavobacterium sp. CF136	Cyclobacteriaceae bacterium YHN15
Pantoea agglomerans	Ruminococcaceae bacterium
Clavibacter michiganensis	Marinilabiliaceae bacterium JC017
Gilliamella apis	Zobellia uliginosa
Enterococcus rivorum	Mobilisporobacter senegalensis
Clostridium chauvoei	Tenacibaculum jejuense
Bacillus pseudofirmus	Tepidibacter formicigenes
Fusobacterium sp. oral taxon 203	Tyzzerella sp. An114
Chryseobacterium sp. JM1	Scytonema hofmannii
Alkaliphilus transvaalensis	Porphyrobacter neustonensis
Leuconostoc mesenteroides	Inediibacterium massiliense
Lutibacter sp. LPB0138	Chryseobacterium nematophagum
Flavobacterium sp. IMCC34758	Clostridium septicum
Enterococcus casseliflavus	Bacillus fastidiosus
Leptotrichia goodfellowii	Culturomica massiliensis
Ruminococcus sp. AF31-14BH	Bradyrhizobium sp. MOS002
Flavobacterium chilense	Leptospira broomii
Nitrosomonas sp. APG5	Arcobacter halophilus
Kandleria vitulina	Moritella marina
Arcobacter suis	Flammeovirga sp. OC4
Bacillus cytotoxicus	Clostridium acidisoli
Polaribacter vadi	Ruminiclostridium papyrosolvens
Clostridium sp. JN-1	Desulfovibrio africanus
Clostridium sp. ASF356	Clostridium ventriculi
Clostridium sp. N3C	Massiliomicrobiota sp. An142
Capnocytophaga canimorsus	Prevotella jejuni
Lactobacillus sanfranciscensis	Formosa haliotis
Caminicella sporogenes	Bordetella bronchiseptica
Staphylococcus nepalensis	Vibrio campbellii
Gracilibacillus lacisalsi	Acidovorax carolinensis
Catonella morbi	Gaetbulibacter sp. 4G1
Vibrio cyclitrophicus	Treponema socranskii
Flavobacterium sp. GSP6	Pedobacter steynii
Mucilaginibacter rubeus	Herbinix luporum
Ruminiclostridium sp. MA18	Vibrio tasmaniensis
Wenyingzhuangia marina	Streptococcus gallolyticus
Lachnospira multipara	Paenibacillus sp. 1-49
Bacillus asahii	Prevotella sp. KCOM 3155
Robinsoniella sp. MCWD5	Treponema bryantii
Flavobacterium sp. 270	Caviibacter abscessus
Aquimarina sp. AU474	Veillonella sp. AF36-20BH
Dialister sp. Marseille-P5638	Helicobacter sp. MIT 05-5294
Enterococcus pallens	Aneurinibacillus aneurinilyticus
Turicibacter sanguinis	Aquimarina sp. BL5
Paenibacillus selenitireducens	Treponema pallidum
Clostridium colicanis	Escherichia sp. R20
Tolypothrix sp. PCC 7601	Helicobacter aurati
Bacillus sp. UMB0899	Chryseobacterium sp. Hurlbut01
Natranaerovirga pectinivora	Streptococcus thermophilus
Formosa algae	Peptoniphilus grossensis
Arcobacter sp. CECT 8983	Verrucomicrobium spinosum
Aquimarina pacifica	Planktothricoides sp. SR001
Bacillus sp. MUM 116	Clostridium fallax
Clostridium sp. JN-9	Brucella suis
Granulicatella elegans	Staphylococcus chromogenes
Clostridium sp. Marseille-P299	Butyrivibrio sp. WCD3002
Salinivirga cyanobacteriivorans	Silvanigrellales bacterium RF1110005
Flavobacterium sp. LB2P53	Clostridium sp. BL-8
Hespellia stercorisuis	Ruminococcus sp. AM29-26
Bacillus sp. M6-12	Arcobacter lanthieri
Polaribacter butkevichii	Tenacibaculum discolor
Blautia sp. KLE 1732	Flammeovirga sp. SJP92
Methylobacterium sp. B4	Bacillus massilionigeriensis
Actinomyces graevenitzii	Tenacibaculum dicentrarchi
Clostridiaceae bacterium AF02-42	Escherichia sp. R9
[Clostridium] ultunense	Leptospira dzianensis
Fusobacterium russii	Clostridium drakei
Lactobacillus parabuchneri	Sinorhizobium meliloti
Cyanothece sp. PCC 7424	[Clostridium] algidixylanolyticum
Arachidicoccus sp. B3-10	Romboutsia sp. MT17
Mycoplasma ovipneumoniae	Eubacterium sp. An3
Emticicia sp. C21	Virgibacillus profundi
Halonatronum saccharophilum	Wohlfahrtiimonas chitiniclastica
Ruminococcus sp. TF08-4	Holdemania filiformis
Acetobacter persici	Opitutaceae bacterium TAV1
Cetobacterium ceti	Chryseobacterium shigense
Streptococcus parauberis	Anaerostipes sp. 992a
Labilibacter sp. CG51	Rhodopseudomonas palustris
Algibacter sp. RHA_19	Orenia marismortui
Blautia sp. SF-50	Coprobacillus sp. AF02-13
Aliiarcobacter faecis	Lysinibacillus xylanilyticus
Flavobacterium sp. 5	Lachnospiraceae bacterium TF09-5
Ruminococcus sp. OM02-16LB	Gallibacterium anatis
Ruminococcus sp. AF31-16BH	Megamonas hypermegale
Acetobacter cerevisiae	Desulfoluna spongiiphila
Clostridium isatidis	Bifidobacterium anseris
Haemophilus sputorum	Rhodococcus sp. M8
Commensalibacter intestini	Capnocytophaga gingivalis
Flavobacterium beibuense	Campylobacter helveticus
Acidovorax wautersii	Anaerovirgula multivorans
Collinsella sp. AF36-3AT	Bacteroides sp. An322
Brevibacillus brevis	Morganella psychrotolerans
Rhodopseudomonas palustris	Flavobacterium limicola
Flavobacterium sp. AR-3-4	Massilibacteroides vaginae
Anditalea andensis	Flammeovirga sp. MY04
Helicobacter sp. MIT 14-3879	Vibrio harveyi
Butyricicoccus sp. AF10-3	Prevotella sp. ICM33
Aequorivita sp. CIP111184	Tissierella praeacuta
Niameybacter massiliensis	Flavobacterium circumlabens
Chryseobacterium contaminans	Helicobacter canis
Gaetbulibacter sp. 4G1	Thermoflexibacter ruber
Chryseobacterium culicis	Sphingobacterium sp. HAL-9
Pedobacter psychrophilus	Gottschalkia acidurici
Flavobacterium sp. IMCC34759	Butyricimonas sp. An62
Tenacibaculum todarodis	Bacillus alveayuensis
Klebsiella sp. RIT-PI-d	Arcobacter cibarius
Formosa sp. Hel1_31_208	Flavobacterium sp. LB2P53
Collinsella sp. TF12-2AT	gamma proteobacterium HdN1
Elizabethkingia ursingii	Clostridium sulfidigenes
Clostridium luticellarii	Haloplasma contractile
Bacillus methanolicus	Actinomyces sp. ICM58
Ureibacillus thermosphaericus	Parageobacillus toebii
Arcobacter sp. CECT 8986	Shigella sp. SHS-6
Vagococcus fluvialis	Brachyspira alvinipulli
Halocella sp. SP3-1	Thermoanaerobacterium thermosaccharolyticum
Shigella sp. SHS-6	Chryseobacterium sp. YR221
Legionella quinlivanii	Prevotella denticola
Staphylococcus devriesei	Bacillus loiseleuriae
Aequorivita lipolytica	Slackia piriformis
Clostridium putrefaciens	Bisgaard Taxon 44
Streptomyces prasinopilosus	Clostridium niameyense
Candidatus Portiera aleyrodidarum	Flammeovirga sp. L12M1
Alkaliphilus metalliredigens	Tetragenococcus halophilus
Lachnospiraceae bacterium A4	Chryseobacterium sp. ERMR1:04
Roseovarius nitratireducens	Pandoraea pnomenusa
[Clostridium] aerotolerans	Anaerocolumna xylanovorans
Lachnospiraceae bacterium oral taxon 500	Hymenobacter sp. AT01-02
Flavobacterium sp. 245	Helicobacter mesocricetorum
Planktothrix sp. PCC 11201	Hanstruepera crassostreae
Anaerosporobacter mobilis	Sedimentibacter sp. B4
Tenacibaculum sp. Bg11-29	Flavobacterium sp. J27
Streptobacillus hongkongensis	Aquiflexum balticum
Bacillus sp. BK245	Veillonella sp. 3_1_44
Mucilaginibacter kameinonensis	Flavivirga sp. RZ03
Bacillus gaemokensis	Apibacter adventoris
Leptospira gomenensis	Pelagibacterium sp. XYN52
Ferruginibacter sp. BO-59	Arenibacter algicola
Comamonas thiooxydans	Cellulosilyticum ruminicola
Pseudoalteromonas sp. NBT06-2	Chitinophaga sp. CF118
Caminibacter mediatlanticus	Bacillus coagulans
Petrotoga sp. Shatin.DS.tank11.9.2.9.3	Capnocytophaga granulosa
Actinomyces sp. HMSC035G02	Lachnoanaerobaculum sp. KCOM 2030
Firmicutes bacterium AF25-13AC	Lachnospiraceae bacterium 7_1_58FAA
Hymenobacter lapidarius	Fontibacillus panacisegetis
[Flexibacter] sp. ATCC 35103	Eubacterium sp. Marseille-P5640
Desulfomicrobium norvegicum	Leptospira wolffii
Mesoflavibacter zeaxanthinifaciens	Butyrivibrio sp. FC2001
Aquimarina atlantica	Cetobacterium somerae
Myroides injenensis	Polaribacter sp. SA4-10
Richelia intracellularis	Arachidicoccus sp. KIS59-12
Staphylococcus felis	Polaribacter sp. SA4-12
Cytophaga xylanolytica	Chondrocystis sp. NIES-4102
Arcobacter ellisii	Clostridiales bacterium VE202-06
Tenacibaculum sp. SZ-18	Flavobacterium chungangense
Ruminococcus sp. AF42-9BH	Bradyrhizobium arachidis
Arcobacter trophiarum	Streptomyces sp. GKU 895
Herbinix hemicellulosilytica	Ewingella americana
Arcicella aurantiaca	Flavobacterium anhuiense
Arcobacter lanthieri	Helicobacter sp. MIT 99-5507
Fusobacterium perfoetens	Oceanivirga salmonicida
Chryseobacterium sp. CH25	Streptococcus gordonii
Flavobacteria bacterium BAL38	Pseudoflavonifractor sp. An85
Clostridiales bacterium mt11	Bacteroides cellulosilyticus
Clostridium sp. AWRP	Clostridium amazonitimonense
Belliella buryatensis	Labilibacter aurantiacus
Scytonema hofmannii	Faecalitalea sp. Marseille-P3755
Wenyingzhuangia fucanilytica	Colwellia sp. Arc7-D
Thermoanaerobacterium sp. RBIITD	Bacillus sp. MRMR6
Aquimarina sp. Aq135	Paucisalibacillus globulus
Lutibacter agarilyticus	Lactobacillus brevis
Empedobacter sp. MRS2	Capnocytophaga sputigena
Shewanella baltica	Eubacterium ruminantium
Lacinutrix himadriensis	Lysobacter antibioticus
Desulfotignum phosphitoxidans	Leptospira santarosai
Bacillus mobilis	Gracilibacillus orientalis
Cellulophaga lytica	Flavobacterium daejeonense
Miniphocibacter massiliensis	Clostridium isatidis
Flaviramulus basaltis	Candidatus Stoquefichus sp. SB1
Collinsella sp. AM12-1	Clostridiales bacterium CHKCI006
Chryseobacterium hominis	Clostridium cadaveris
Desulfomicrobium escambiense	Anaerosalibacter sp. Marseille-P3206
Terrimonas sp. NS-102	Prevotella amnii
Clostridium ljungdahlii	Firmicutes bacterium AM41-5BH
Parageobacillus thermoglucosidasius	Mycobacterium simiae
Fictibacillus arsenicus	Anaerotignum sp. KCTC 15736
Ruminococcus sp. AM12-48	Elizabethkingia meningoseptica
Aequorivita capsosiphonis	Oceanotoga teriensis
Coprobacillus sp. AM17-34	Lactobacillus curvatus
Lutibacter sp. HS1-25	Bacillus sp. DU-106
Hyunsoonleella pacifica	Pseudoalteromonas distincta
Desulfovibrio alaskensis	Photobacterium sanguinicancri
Bacillus foraminis	Aquimarina amphilecti
Polaribacter sp. Hel1_33_96	Enterovibrio norvegicus
Algoriphagus hitonicola	Bacillus sp. LL01
Mesonia phycicola	Marinifilaceae bacterium T3-2 S1-C
Chryseobacterium sp. YR460	Rodentibacter pneumotropicus
Solemya elarraichensis gill symbiont	Aminobacterium colombiense
Polaribacter sp. Hel_I_88	Flavobacterium sp. WLB
Olleya aquimaris	Succiniclasticum ruminis
Crocosphaera watsonii	Anaerococcus sp. Marseille-P3625
Flavobacterium reichenbachii	Parabacteroides sp. AF21-43
Dysgonomonas alginatilytica	Cryobacterium zongtaii
Peptostreptococcus stomatis	Sphingobacterium cellulitidis
Leptospira semungkisensis	Myroides injenensis
Chitinophaga sp. K20C18050901	Halothermothrix orenii
Phormidium ambiguum	Granulicatella elegans
Caloramator quimbayensis	Arcobacter sp. LA11
Stenotrophomonas sp. ATCM1_4	Allosalinactinospora lopnorensis
Escherichia sp. E13S3	Flavobacterium crocinum
Borreliella burgdorferi	Arcobacter ellisii
Flavobacterium sp. Leaf82	Pseudoflavonifractor sp. An187
Dysgonomonas capnocytophagoides	Gemella bergeri
Aneurinibacillus migulanus	Acetobacter tropicalis
Legionella santicrucis	Hydrocoleum sp. CS-953
Bacillus azotoformans	Desulfosporosinus sp. BG
Flavobacterium sp. URHB0058	Roseburia sp. 831b
Aquimarina macrocephali	Clostridium sp. ATCC 25772
Hungateiclostridium saccincola	Bacillus cytotoxicus
Mariniflexile sp. TRM1-10	[Clostridium] asparagiforme
Bacillus fastidiosus	Arcobacter bivalviorum
Sulfurimonas hongkongensis	Flavobacterium sp. 1
Blautia hansenii	Cohnella lupini
Bacillus sp. OV186	Bacteroides coprocola
Flavobacterium gilvum	Eubacterium limosum
Chryseobacterium sp. FH2	Enterococcus cecorum
Bacillus muralis	Barnesiella sp. An22
Arthrobacter sp. Soil736	Actinobacillus pleuropneumoniae
Helicobacter ganmani	Thalassospira profundimaris
Tenacibaculum sp. MAR_2010_89	Rhodobacter sphaeroides
Chryseobacterium sp. 5_R23647	Tepidibacter mesophilus
Flectobacillus major	Arcticibacter svalbardensis
Tyzzerella sp. An114	Bacteroides sp. 2_1_22
Flavobacterium sp. IMCC34762	Paenarthrobacter nicotinovorans
Flavobacterium sp. 9	Alteribacillus iranensis
Pluralibacter gergoviae	Enterococcus sp. 9D6_DIV0238
Collinsella sp. AM18-10	Lachnospiraceae bacterium AM25-40
Shewanella putrefaciens	Lachnoanaerobaculum umeaense
Myxosarcina sp. GI1	Lachnospiraceae bacterium 3_1_57FAA_CT1
Aestuariibacter salexigens	Tenacibaculum sp. Bg11-29
Blautia sp. AM16-16B	Borreliella burgdorferi
Tolypothrix bouteillei	Psychrobacillus psychrotolerans
Marinifilum sp. JC120	Fonticella tunisiensis
Terrisporobacter othiniensis	Flavobacterium gilvum
Comamonadaceae bacterium CCH12-A10	Oscillibacter sp. PC13
Prolixibacteraceae bacterium XSD2	Elizabethkingia bruuniana
Clostridiales bacterium VE202-01	Terrisporobacter othiniensis
Nostoc sp. PA-18-2419	Aphanizomenon flos-aquae
Ruminococcus sp. AM34-9LB	Vibrio nigripulchritudo
Cellulophaga algicola	Brevibacillus brevis
Enterobacter asburiae	[Clostridium] populeti
Porphyromonas gingivalis	Clostridium homopropionicum
Desulfotignum balticum	Clostridium luticellarii
Petroclostridium xylanilyticum	Arcobacter anaerophilus
Aquimarina latercula	Yoonia vestfoldensis
Collinsella sp. AF23-4AC	Commensalibacter intestini
Massiliomicrobiota timonensis	Colwellia echini
Sphingobium sp. 22B	Frigoribacterium sp. MEB024
Yersinia frederiksenii	Ruminiclostridium sp. MA18
Chryseobacterium lactis	Proteus penneri
Hungateiclostridium thermocellum	Proteiniborus sp. DW1
Vibrio coralliilyticus	Turicibacter sp. HGF1
Blautia massiliensis	Anoxybacillus suryakundensis
Vibrio crassostreae	Paenibacillus popilliae
Tenacibaculum holothuriorum	Clostridium sp. CL-6
Ignavibacterium album	Oceanospirillum beijerinckii
Prolixibacteraceae bacterium JC036	Veillonella rogosae
Lactobacillus otakiensis	Arcobacter mytili
Mesoflavibacter sabulilitoris	Lactobacillus delbrueckii
Gallibacterium anatis	Flavobacterium sp. 5
Janthinobacterium agaricidamnosum	Blautia sp. Marseille-P3201T
Marivirga tractuosa	Bacillus psychrosaccharolyticus
Polaribacter sp. ALD11	Borrelia hermsii
Kordia sp. SMS9	Chryseobacterium gleum
Bacillaceae bacterium B16-10	Bacillus onubensis
Polaribacter filamentus	Blautia sp. AM46-3MH
[Clostridium] cocleatum	Clostridium sp. KNHs214
Peptoniphilus indolicus	Alteribacillus persepolensis
Bacillus sinesaloumensis	Bacillus oceanisediminis
Petrotoga sp. 9T1HF07.CasAA.8.2	Paenibacillus mucilaginosus
Flavobacterium sp. A45	Fusobacterium sp. CM21
Chryseobacterium shigense	Ureibacillus thermosphaericus
Flavobacterium dankookense	Clostridium sp. C105KSO13
Algibacter alginicilyticus	Bacillus salarius
Tenacibaculum skagerrakense	[Flexibacter] sp. ATCC 35208
Flavobacteriaceae bacterium DSL-48	Campylobacter upsaliensis
Tenacibaculum mesophilum	Chryseobacterium sp. PMSZPI
Anabaena cylindrica	Flammeovirga pacifica
Winogradskyella sp. PG-2	Lutibacter flavus
Streptococcus sp. FDAARGOS_192	Slackia exigua
Tepidimicrobium xylanilyticum	Veillonella sp. S13053-19
Desulfatitalea tepidiphila	Fusobacterium perfoetens
Chryseobacterium sp. Leaf201	Tenacibaculum sp. MAR_2010_89
Segetibacter koreensis	Bacillus camelliae
Brochothrix thermosphacta	Thermohalobacter berrensis
Proteus vulgaris	Clostridium vincentii
Bacillus oceanisediminis	Virgibacillus dokdonensis
[Clostridium] aldenense	Aggregatibacter segnis
Pseudodesulfovibrio profundus	Prevotella disiens
Chryseobacterium arachidis	Streptobacillus notomytis
Arsenicibacter rosenii	Clostridiaceae bacterium MJB2
Flavobacterium sp. ACN6	Treponema pedis
Megasphaera micronuciformis	Rothia sp. HMSC073B08
Geotoga petraea	Helicobacter equorum
Anaerosphaera aminiphila	Barnesiella viscericola
Komagataeibacter intermedius	Aquimarina sp. AU58
Clostridium tepidum	Bacillus sp. DSL-17
Sedimentibacter sp. B4	Lactobacillus paragasseri
Bacillus camelliae	Richelia intracellularis
Chitinophaga pinensis	Phormidesmis priestleyi
Flavobacterium sp. Root420	Moraxella osloensis
Flavobacterium flevense	Butyricicoccus pullicaecorum
Dolosigranulum pigrum	Virgibacillus halodenitrificans
Collinsella sp. AM40-7AC	Lutibacter sp. SM1352
Candidatus Arthromitus sp. SFB-turkey	Clostridium sp. SY8519
Dyadobacter sp. AR-3-8	Catellicoccus marimammalium
Eubacterium uniforme	Flavobacterium sp. 140616W15
Lactococcus piscium	Pedobacter psychrophilus
Geosporobacter ferrireducens	Desulfobulbus oralis
Inordinaticella fortuita	Bacillus sp. FJAT-25496
Flavobacterium alvei	Cloacibacterium normanense
Flavobacterium sp. ov086	Keratinibaculum paraultunense
Fusobacterium sp.	[Clostridium] leptum
Flavobacterium hibernum	Arcobacter suis
Stanieria sp. NIES-3757	Anaerostipes rhamnosivorans
Flavobacterium indicum	Paenibacillus sp. VKM B-2647
Collinsella sp. OM07-12	Prolixibacteraceae bacterium JC036
Acetobacter ascendens	Rhizobium sp. BK418
Enterococcus termitis	Burkholderiales bacterium 1_1_47
Chryseobacterium elymi	Parabacteroides sp. CT06
Nitrosomonas ureae	Firmicutes bacterium AF16-15
Flavobacterium sp. 123	Clostridium colicanis
Ruminococcus sp. AM44-9AT	Bifidobacterium criceti
Pseudomonas sp. 57B-090624	Lachnospira pectinoschiza
Kordia jejudonensis	Robinsoniella sp. KNHs210
Tepidibacter thalassicus	Nostoc sp. 'Lobaria pulmonaria (5183) cyanobiont'
Marinitoga lauensis	Opitutaceae bacterium TAV5
Flavobacterium gillisiae	Parvimonas micra
Rhodoplanes roseus	Massilibacillus massiliensis
Oceanivirga salmonicida	Streptococcus equinus
Ruminococcus sp. AM58-7XD	Lactobacillus sakei
Calothrix sp. NIES-2100	Clostridium sp. YH-panp20
Flavobacterium pectinovorum	Bacillus alkalinitrilicus
Adhaeribacter sp. HMF7616	Alistipes indistinctus
Cellulosilyticum ruminicola	Proteiniclasticum ruminis
Selenihalanaerobacter shriftii	Flavobacterium reichenbachii
Bacillus massiliogorillae	Bacillus methanolicus
Pseudomonas frederiksbergensis	Chryseobacterium sp. Leaf405
Clostridium cylindrosporum	Chishuiella changwenlii
Staphylococcus argenteus	Marinifilum flexuosum
Coprococcus eutactus	Erysipelatoclostridium sp. An15
Seonamhaeicola sp. S2-3	Lactobacillus helveticus
Ruminococcus sp. AM41-10BH	Polaribacter gangjinensis
Flavobacteriales bacterium ALC-1	Polaribacter porphyrae
Neisseria flavescens	Tamlana sedimentorum
Sphingobacterium sp. JUb20	Pelotomaculum sp. FP
Franconibacter helveticus	Phocoenobacter uteri
Collinsella sp. TF09-1AT	Apibacter mensalis
Glaesserella parasuis	Clostridium haemolyticum
Asaccharospora irregularis	Subdoligranulum sp. AM23-21AC
Psychroserpens jangbogonensis	Clostridia bacterium UC5.1-2H6
Pedobacter sp. RP-3-22	Prevotella brevis
Parvimonas sp. KA00067	Paenibacillus pabuli
Frischella perrara	Candidatus Azobacteroides pseudotrichonymphae
Aeromonas dhakensis	Alkaliphilus transvaalensis
Staphylococcus delphini	Desulfocurvus vexinensis
Cyanothece sp. PCC 7822	Vibrio breoganii
Alkalibaculum bacchi	Segetibacter koreensis
Erythrobacter longus	Flavobacterium gelidilacus
Chryseobacterium taklimakanense	Lachnospiraceae bacterium AC2031
Arcobacter sp. RW43-9	Flavonifractor sp. An92
[Clostridium] polysaccharolyticum	Butyrivibrio sp. Su6
Collinsella sp. AM42-18AC	Coprococcus sp. AM27-12LB
Bergeyella zoohelcum	Chryseobacterium culicis
Clostridium tepidiprofundi	Haemophilus sputorum
Catenovulum agarivorans	Pelosinus fermentans
Flavobacterium sp. 1	Capnocytophaga leadbetteri
Helicobacter trogontum	Merismopedia glauca
Calothrix brevissima	Vibrio alginolyticus
Marinisporobacter balticus	Prevotella shahii
Acinetobacter indicus	Paenibacillus elgii
Candidatus Marithrix sp. Canyon 246	Clostridium acetireducens
Polaribacter atrinae	Acinetobacter calcoaceticus
Maribacter vaceletii	Prevotella sp. Marseille-P4334
Myroides indicus	Confluentimicrobium lipolyticum
Fictibacillus phosphorivorans	Bacillus safensis
Saliterribacillus persicus	Ruminococcus sp. AF41-9
Geminocystis sp. NIES-3709	Oscillibacter ruminantium
Saccharicrinis fermentans	Staphylococcus devriesei
Teredinibacter turnerae	Clostridium neonatale
Flavobacterium segetis	Marinomonas sp. MED121
Haloimpatiens lingqiaonensis	Bacillus timonensis
Sulfurospirillum sp. JPD-1	Chryseobacterium carnipullorum
Anaerobacillus arseniciselenatis	Tumebacillus flagellatus
Yersinia aldovae	Arcobacter pacificus
Acinetobacter haemolyticus	Paenibacillus alvei
Prevotella pallens	Asaccharospora irregularis
Flavobacteriaceae bacterium UJ101	Parabacteroides sp. Marseille-P4001
Bacillus cohnii	Pseudomonas chlororaphis
Psychroflexus torquis	Candidatus Stoquefichus massiliensis
Ruminococcus sp. AM30-15AC	Nitratireductor sp. OM-1
Thermovirga lienii	Runella sp. HYN0085
Treponema pedis	Bacillus sp. URHB0009
Parageobacillus toebii	Anaeromassilibacillus sp. An172
Flavobacterium sp. LS1P28	Lachnospiraceae bacterium 2_1_46FAA
Candiadtus Scalindua japonica	Flavobacterium beibuense
Lishizhenia tianjinensis	Bacteroides gallinarum
Haloplasma contractile	Aquiflexum sp. Z0201
Bacillus praedii	Formosa algae
Chryseobacterium sp. 52	Desulfovibrio termitidis
Butyrivibrio hungatei	Marinomonas profundimaris
Chryseobacterium sp. ISE14	Monoglobus pectinilyticus
Blautia sp. KGMB01111	Petroclostridium xylanilyticum
Thermobrachium celere	Flavobacterium sp. GSP6
Bacillus solisilvae	Pelosinus sp. UFO1
Marinifilum flexuosum	Bacillus massilioanorexius
Hafnia paralvei	Flavobacterium sp. fv08
Lactobacillus vini	Clostridium tepidiprofundi
Geminocystis herdmanii	Desulfitobacterium hafniense
Flavobacterium sasangense	Flaviramulus ichthyoenteri
Aquimarina sp. Aq78	Burkholderia sp. SRS-W-2-2016
Sulfurimonas autotrophica	Paraliobacillus sediminis
Cellulosilyticum sp. WCF-2	Brachyspira murdochii
Aeribacillus pallidus	Agrobacterium rhizogenes
Enhydrobacter sp. H5	Clostridium senegalense
Collinsella sp. TM10-22	Mycoplasma salivarium
Ruminococcus sp. AF21-42	Niameybacter massiliensis
Pedobacter jejuensis	Candidatus Saccharibacteria bacterium
Tissierella creatinophila	Wenyingzhuangia marina
Acinetobacter equi	Bacillus sp. BK245
Clostridium acetobutylicum	Flavonifractor sp. An91
Brumimicrobium glaciale	Arcobacter sp. FW59
Chryseobacterium sp. UNC8MFCol	Geminocystis sp. NIES-3709
Bacillus massiliosenegalensis	Jeotgalibacillus campisalis
Sanguibacter keddieii	Yersinia frederiksenii
Lactobacillus sakei	Lutibacter profundi
Bacillus bingmayongensis	Scytonema sp. HK-05
Acinetobacter piscicola	Streptococcus pluranimalium
Lachnospira pectinoschiza	Bdellovibrio bacteriovorus
Bacillus lentus	Providencia stuartii
Lysinibacillus manganicus	Aggregatibacter actinomycetemcomitans
Peptoniphilus grossensis	Desulfomicrobium norvegicum
Pseudogracilibacillus auburnensis	Arcobacter nitrofigilis
Ruminiclostridium josui	Leptotrichia trevisanii
Leptospira broomii	Flavobacterium sp. IMCC34762
cyanobacterium PCC 7702	Alteromonas macleodii
Natranaerobius trueperi	Algoriphagus sp. N3
Ruminococcus sp. AM22-14LB	Pseudomonas sp. ERMR1:02
Bacillus koreensis	Acinetobacter defluvii
Marivirga sericea	Pseudomonas seleniipraecipitans
Komagataeibacter europaeus	Butyrivibrio sp. NC2002
Acholeplasma axanthum	Megamonas funiformis
Chryseobacterium luteum	Chitinophaga sp. YR573
Flaviramulus ichthyoenteri	Clostridium liquoris
Bacillus mesonae	Clostridium tepidum
Flavobacterium sp. T13	Bacillus salsus
Polaribacter dokdonensis	Calothrix sp. 336/3
Streptomyces sp. 4121.5	Marinitoga lauensis
Salegentibacter echinorum	Algibacter alginicilyticus
Ancylomarina sp. M1P	Curtobacterium flaccumfaciens
Confluentibacter lentus	Prevotella sp. F0091
Leptospira bouyouniensis	[Scytonema hofmanni] UTEX B 1581
Cellulophaga fucicola	Desulfovibrio bastinii
Sphingobacteriaceae bacterium	Xanthomonas arboricola
Anaerorhabdus furcosa	Clostridiisalibacter paucivorans
Lactobacillus jensenii	Flaviramulus basaltis
Veillonella sp. 3_1_44	Acinetobacter junii
Cyclobacterium amurskyense	Ancylomarina sp. M1P
Candidatus Arthromitus sp. SFB-rat-Yit	Desulfotomaculum sp. OF05-3
Natranaerovirga hydrolytica	Desulfonispora thiosulfatigenes
Lactobacillus kitasatonis	Vallitalea sp. S15
Winogradskyella thalassocola	Vibrio diazotrophicus
Halomonas sp. 23_GOM-1509m	Flavobacteriaceae bacterium DSL-48
Halobacteriovorax marinus	Streptomyces sp. ScaeMP-e83
Mycoplasma salivarium	Oribacterium parvum
Variovorax sp. 502	Sphingobacterium sp. M05W1-28
Aquimarina sp. I32.4	Alistipes sp. An54
Ruminococcus sp. AM50-15BH	Flectobacillus major
Bacillus drentensis	Dysgonomonas capnocytophagoides
Polaribacter sp. DBTF-3	Pedobacter sp. V48
Legionella steelei	Sphingobacterium sp. 30C10-4-7
Zunongwangia profunda	Arcobacter sp. F2176
Clostridium sp. KNHs205	Syntrophomonas wolfei
Hymenobacter sp. 9PBR-2	Halobacteriovorax marinus
Bacillus sp. AFS040349	Flavobacteriaceae bacterium BH-SD17
Chryseobacterium haifense	Alistipes sp. Marseille-P5997
Photorhabdus namnaonensis	Blautia sp. OF01-4LB
Kordia periserrulae	Aliivibrio wodanis
Viridibacillus sp. OK051	Streptococcus sp. GMD6S
Flavobacterium sp. ASW18X	Coprococcus eutactus
Ruminococcus sp. AF41-9	Enterococcus plantarum
Paenibacillus alvei	Pseudomonas amygdali
Pleurocapsa sp. PCC 7319	Peptostreptococcaceae bacterium AS15
Chondrocystis sp. NIES-4102	Clostridium sp. AF20-17LB
Escherichia sp. TW10509	Ehrlichia minasensis
Flavobacterium hercynium	Emticicia sp. C21
Marinobacter hydrocarbonoclasticus	Caloranaerobacter azorensis
Enterococcus sp. 255_ESPC	Sellimonas intestinalis
Collinsella sp. AF38-3AC	Gracilibacillus massiliensis
Staphylococcus agnetis	Streptomyces sp. NEAU-C40
Flavobacterium terrae	Olleya aquimaris
Candidatus Endolissoclinum faulkneri	Pseudogracilibacillus auburnensis
Collinsella sp. TM05-37	Anaerostipes caccae
Bacillus manliponensis	Nostoc sp. NIES-4103
Flectobacillus sp. BAB-3569	Gemmiger sp. An120
Oxobacter pfennigii	Aquimarina agarilytica
Anabaenopsis circularis	Flavobacterium araucananum
Campylobacter blaseri	Bacillus sp. 7586-K
Tenacibaculum maritimum	Geminocystis sp. NIES-3708
Formosa spongicola	Paenibacillus dendritiformis
Brachyspira innocens	Garciella nitratireducens
Halanaerobium salsuginis	Breznakia blatticola
Paenibacillus pinihumi	Tenacibaculum sp. 4G03
Sharpea azabuensis	Ruegeria sp. 318-1
Bacteroides ihuae	Scytonema tolypothrichoides
Ruminococcus sp. OM08-9BH	Staphylococcus capitis
Seonamhaeicola sp. W255	Kordia algicida
Anaerocolumna jejuensis	Pseudoflavonifractor sp. An176
Halobacteriovorax sp. HLS	Anaerotignum lactatifermentans
Coprobacillus sp. AF15-30	Evtepia gabavorous
Bacillus sp. LL01	Alkaliphilus metalliredigens
Bacillus aciditolerans	Pleurocapsa sp. PCC 7319
Desulfovibrio longus	Mycoplasma marinum
Mogibacterium diversum	Flavobacterium chilense
Nautilia profundicola	Clavibacter michiganensis
Ruminococcus sp. AM29-12LB	Bacillus manliponensis
Clostridium formicaceticum	Firmicutes bacterium AM41-11
Lacinutrix algicola	Clostridiales bacterium NK3B98
Petrotoga sp. 9PWA.NaAc.5.4	Prevotella sp. oral taxon 306
Chryseobacterium sp. Leaf405	Veillonella sp. 6_1_27
Flavobacterium sp. A7.6	Dysgonomonas sp. HGC4
Flavobacterium seoulense	Polaribacter sp. Hel1_85
Lebetimonas natsushimae	Virgibacillus dakarensis
Viridibacillus arvi	Catonella morbi
Algibacter sp. ZY111	Clostridium sp. JN-9
Mycoplasma iowae	Clostridium sp. L74
Flavobacterium denitrificans	Bacillus dakarensis
Capnocytophaga ochracea	Flavobacteriaceae bacterium LYZ1037
Gulosibacter sp. Marseille-P7157	Lacinutrix jangbogonensis
Kordia algicida	Acetobacter senegalensis
Clostridium thermobutyricum	Chitinophaga arvensicola
Coprobacillus sp. AF18-15LB	Polaribacter sp. KT25b
Bacillus alveayuensis	Odoribacter sp. AF15-53
Lactobacillus iners	Halobacillus litoralis
Bacillus salarius	bacterium 336/3
Parvimonas sp. oral taxon 393	Sporanaerobacter sp. NJN-17
Chryseobacterium soli	Geminocystis herdmanii
Paenibacillus chondroitinus	Cupriavidus basilensis
Helcococcus kunzii	Coprobacillus sp. AM17-34
Algoriphagus sp. N3	Acinetobacter idrijaensis
Bacillus sp. 123MFChir2	Natronincola peptidivorans
Ruminococcus sp. TM10-9AT	Nonlabens xylanidelens
Psychroserpens damuponensis	Aliivibrio finisterrensis
Flavobacterium piscis	Anaerococcus tetradius
Brevibacillus reuszeri	Lachnospiraceae bacterium XBB2008
Legionella fallonii	Mediterranea massiliensis
Winogradskyella eximia	Clostridium thermobutyricum
Pediococcus ethanolidurans	Bacillus wudalianchiensis
Alcaligenes faecalis	Dyadobacter sp. AR-3-8
Capnocytophaga gingivalis	Miniphocibacter massiliensis
Virgibacillus ndiopensis	Clostridium sp. 12(A)
Bacillus sp. EAC	Shigella dysenteriae
Flavobacterium micromati	Bacillus sp. FJAT-45037
Formosa agariphila	Staphylococcus argenteus
Lelliottia amnigena	Komagataeibacter hansenii
Arcobacter aquimarinus	Mycoplasma capricolum
Kluyvera intermedia	Serpentinicella alkaliphila
Acinetobacter defluvii	Muricauda sp. SM1704
Lutibacter profundi	Dysgonomonas alginatilytica
Pedobacter sp. 36B243	Cyanothece sp. PCC 7424
Chryseobacterium sp. T16E-39	Fabibacter pacificus
Garciella nitratireducens	Bacillus sp. CGMCC 1.16541
Pseudomonas chlororaphis	Fischerella sp. PCC 9605
Lacinutrix sp. Bg11-31	Haloarcobacter mediterraneus
Helicobacter saguini	Rothia mucilaginosa
Chryseobacterium molle	Tenacibaculum sp. SZ-18
Collinsella sp. AF28-5AC	Chryseobacterium luteum
Bacillus weihaiensis	Clostridium sp. HMSC19A10
Bacillus sp. LF1	Sinorhizobium sp. BJ1
Virgibacillus pantothenticus	Spiroplasma phoeniceum
Sphingobacterium cellulitidis	Flavobacterium seoulense
Prevotella albensis	Bacteroides sp. AF32-15BH
Blautia sp. Marseille-P2398	Sinorhizobium fredii
Lactobacillus ruminis	Polaribacter sp. ALD11
Escherichia sp. MOD1-EC5350	Polaribacter butkevichii
Coprobacillus sp. AF31-1BH	Ferruginibacter sp. BO-59
Micrococcus lylae	Veillonella sp. 3913
Collinsella tanakaei	Chryseobacterium sp. 1_F178
Lacinutrix sp. CAU 1491	Candidatus Brocadia sinica
Bacillus soli	Sunxiuqinia elliptica
Pedobacter sp. Leaf194	Acinetobacter indicus
Granulibacter bethesdensis	Succinivibrionaceae bacterium WG-1
Acetobacter okinawensis	Salegentibacter sediminis
Formosa sp. Hel1_33_131	Fusobacterium hwasookii
Prevotella bryantii	Firmicutes bacterium AM10-47
Formosa haliotis	Roseburia sp. AM59-24XD
Pedobacter sp. AR-3-17	Clostridium peptidivorans
Scytonema millei	Flavobacterium sp. ACN6
Algoriella xinjiangensis	Caminicella sporogenes
Wolbachia pipientis	Acetitomaculum ruminis
Coprobacillus sp. AF34-1BH	Megamonas rupellensis
Vibrio alginolyticus	Tepidibacter thalassicus
Hungateiclostridium straminisolvens	Desulfovibrio magneticus
Prevotella amnii	Mobilicoccus pelagius
Borrelia coriaceae	Peptostreptococcus russellii
Bacillus firmus	Jejuia pallidilutea
Hazenella coriacea	Sediminitomix flava
Bacteroides luti	Halobacteriovorax sp. HLS
Lacinutrix sp. 5H-3-7-4	Bacteroides helcogenes
Labilibaculum filiforme	Bacteroides finegoldii
Cupriavidus taiwanensis	Butyricimonas faecihominis
Parabacteroides sp. Marseille-P4001	Polaribacter atrinae
Chitinophaga sp. GDMCC 1.1288	Paenibacillaceae bacterium SCSIO 06110
Campylobacter geochelonis	Saccharicrinis fermentans
Macrococcus canis	Desulfovibrio putealis
Haemophilus sp. HMSC073C03	[Clostridium] indolis
Ruminococcus sp. AM07-21	Janthinobacterium sp. B9-8
Flavobacterium foetidum	Halobacillus trueperi
Chryseobacterium soldanellicola	Hungateiclostridium straminisolvens
Cyclobacterium qasimii	Bacteroides luti
Flavobacterium sp. LM4	Firmicutes bacterium AM55-24TS
Brachyspira intermedia	Flavobacterium sp. IR1
Vagococcus carniphilus	Caloramator quimbayensis
Niastella vici	Polaribacter filamentus
Pedobacter sp. R20-19	Paenibacillus antibioticophila
Virgibacillus necropolis	Citrobacter youngae
Mycoplasma bovis	Flavobacterium sp. GT3P67
Haemophilus pittmaniae	Arcobacter canalis
Chryseobacterium sp. FH1	Haloimpatiens lingqiaonensis
Thalassobacillus devorans	Joostella marina
Mucilaginibacter gracilis	Chryseobacterium hispalense
[Clostridium] thermoalcaliphilum	Flavobacterium sp. 270
Chryseobacterium wanjuense	Peptostreptococcus sp. D1
Ruminococcus sp. AM28-41	Helicobacter sp. 16-1353
Salmonella bongori	Flavobacteriaceae bacterium YIM 102668
Anaerococcus prevotii	Anaerotruncus colihominis
Flavobacterium cutihirudinis	Polaribacter glomeratus
Alistipes sp. Marseille-P2431	Flavobacterium sp. IMCC34758
Clostridia bacterium UC5.1-2H6	Anaerococcus sp. HMSC075B03
Clostridium polynesiense	Flavobacterium foetidum
Flavobacterium sp. Root901	Staphylococcus felis
Aquimarina sp. Aq107	Clostridium sp. AM22-11AC
Leptospira bandrabouensis	Lactobacillus insicii
Labilibacter marinus	Salinivirga cyanobacteriivorans
Flavobacterium sp. A5.7	Clostridium sp. JN-1
Capnocytophaga sp. oral taxon 338	Rhizobium gallicum
Bacillus sp. Marseille-P3661	Nitrosospira lacus
Lysinibacillus sp. SYSU K30002	Ruthenibacterium lactatiformans
Proteiniborus ethanoligenes	Aquimarina sp. AU474
Bacillus sp. OK085	Peptoniphilus senegalensis
Capnocytophaga sputigena	Zhouia amylolytica
Terribacillus halophilus	Clostridium autoethanogenum
Adhaeribacter aquaticus	Marinifilaceae bacterium SPP2
Chryseobacterium angstadtii	Hypnocyclicus thermotrophus
Chryseobacterium cucumeris	Arachidicoccus sp. B3-10
Pseudodesulfovibrio indicus	Nostoc carneum
Photobacterium profundum	Sphingobacterium detergens
Virgibacillus dokdonensis	Lactobacillus jensenii
Anaerophaga thermohalophila	Halodesulfovibrio marinisediminis
Staphylococcus stepanovicii	Lacinutrix himadriensis
Aggregatibacter kilianii	Marinifilum breve
Mesoflavibacter aestuarii	Chryseobacterium piscicola
Dehalococcoides mccartyi	Edwardsiella ictaluri
Alistipes shahii	Helicobacter sp. MIT 01-3238
Lactobacillus coryniformis	Mediterraneibacter sp. gm002
Helicobacter sp. MIT 17-337	Terrimonas sp. NS-102
Candidatus Azobacteroides pseudotrichonymphae	Arcicella aurantiaca
Nostoc sp. PCC 7107	Desulfovibrio sp. X2
Aquibacillus sp. BH258	Pseudoclostridium thermosuccinogenes
Melissococcus plutonius	Flavobacterium phragmitis
Flavobacterium ginsenosidimutans	Streptomyces viridochromogenes
Blautia sp. aa_0143	Paenibacillus sp. UNC451MF
Flavobacteriaceae bacterium YIM 102668	Chitinilyticum litopenaei
Pedobacter sp. V48	Clostridium polynesiense
Ornithinibacillus halophilus	Psychrobacillus psychrodurans
Flavobacterium sp. AJR	Drancourtella sp. An177
Collinsella sp. AM28-11LB	Nostoc calcicola
Lysinibacillus xyleni	Helicobacter anseris
Campylobacter volucris	Desulfovibrio bizertensis
Flavobacterium faecale	Cyanothece sp. PCC 7822
Moritella sp. Urea-trap-13	Bacteroides ndongoniae
Mannheimia haemolytica	Desulfallas gibsoniae
Chryseobacterium piscicola	Streptomyces vitaminophilus
Burkholderia cenocepacia	Clostridium sp. 7_3_54FAA
Petrotoga halophila	Seonamhaeicola sp. S2-3
Flavobacterium cupreum	Polaribacter vadi
Parabacteroides johnsonii	Prosthecobacter fusiformis
Petrotoga sp. 9PW.55.5.1	Falsibacillus pallidus
Chryseobacterium sp. CF356	Nautilia profundicola
Pleurocapsa sp. CCALA 161	Bacillus massiliogorillae
Gluconacetobacter liquefaciens	Olsenella umbonata
Microbacterium sp. 5K110	Eubacterium uniforme
Clostridium aceticum	Maribacter dokdonensis
Flavobacterium sp. ICH-30	Peptoniphilus sp. HMSC075B08
Bacillus sp. FJAT-45350	Peptoniphilus timonensis
Bacillus taeanensis	Parabacteroides sp. AM18-12LB
Flavobacterium sp. P3160	Campylobacter sp. MIT 17-670
Peptostreptococcaceae bacterium AS15	Blautia sp. An81
Chitinophaga sp. CF118	Bacillus paralicheniformis
Arenitalea lutea	Desulfitobacterium metallireducens
Pelosinus propionicus	Sediminibacillus massiliensis
Pseudobutyrivibrio xylanivorans	Rathayibacter iranicus
Flavobacterium sp. ABG	Fictibacillus phosphorivorans
Rummeliibacillus pycnus	Bacillus sp. YR335
Chryseobacterium arthrosphaerae	Lysinibacillus telephonicus
Flavobacterium sp. IR1	Clostridium aceticum
cyanobacterium endosymbiont of Epithemia turgida	Streptomyces koyangensis
Roseburia sp. 499	Dysgonomonas sp. Marseille-P4361
Coprobacillus sp. AM42-12AC	Prevotella sp. 10(H)
Arenibacter algicola	Brumimicrobium glaciale
Carnobacterium gallinarum	Mycolicibacterium elephantis
Parabacteroides sp. ASF519	Inordinaticella fortuita
Veillonella sp. 6_1_27	Bacillus korlensis
Campylobacter insulaenigrae	Roseburia faecis
Myroides phaeus	Erwinia mallotivora
Kordia zhangzhouensis	Bacteroides rodentium
[Clostridium] paradoxum	Leptospira bouyouniensis
Bacillus jeotgali	Leptospira levettii
Nostoc sp. NIES-3756	Tenacibaculum mesophilum
Dyadobacter sp. AR-3-6	Xanthomonas albilineans
Caloramator australicus	Clostridium sp. N3C
Flavobacterium tegetincola	Parabacteroides sp. AM08-6
cyanobacterium endosymbiont of Rhopalodia gibberula	Campylobacter insulaenigrae
Belliella baltica	Staphylococcus vitulinus
Halanaerobium hydrogeniformans	Varibaculum sp. Marseille-P2802
Anaerosalibacter sp. Marseille-P3206	Sneathia sanguinegens
Serratia fonticola	Desulfomicrobium escambiense
Eubacterium plexicaudatum	[Clostridium] paradoxum
Pedobacter nyackensis	Listeria grayi
Prevotella buccalis	Aquimarina sp. Aq135
Leuconostoc pseudomesenteroides	Scytonema millei
Caloranaerobacter sp. TR13	Paenibacillus rubinfantis
Campylobacter upsaliensis	Bacillus bogoriensis
Pseudarcicella hirudinis	Flavivirga eckloniae
Bacillus sp. OK048	Bacillus subterraneus
Mycoplasma hominis	Lutibacter maritimus
Crocinitomix sp. SM1701	Paraglaciecola arctica
Xenococcus sp. PCC 7305	Algibacter sp. RHA_19
Micrococcus sp. CH7	Atopobium vaginae
Carnobacterium iners	Pseudobutyrivibrio xylanivorans
beta proteobacterium AAP51	Hungateiclostridium thermocellum
Eubacterium limosum	Flavobacterium faecale
Flavobacterium soli	Pontibacter diazotrophicus
Flavobacterium marinum	Caballeronia sordidicola
Pustulibacterium marinum	Bacillus sp. XXST-01
unicellular cyanobacterium SU3	Salinispora pacifica
Lachnospiraceae bacterium AM48-27BH	Flavobacteriaceae bacterium A100
Delftia acidovorans	Selenihalanaerobacter shriftii
Veillonella sp. S13054-11	Tolypothrix sp. NIES-4075
Chryseobacterium ureilyticum	Maribacter sp. HTCC2170
Prevotella bivia	Flavobacterium sp. ABG
Staphylococcus sp. S04009	Thermosyntropha lipolytica
Pedobacter yonginense	Prevotella multiformis
Cyanosarcina burmensis	Butyrivibrio sp. MC2021
Peptoniphilus lacrimalis	Pseudoalteromonas denitrificans
Proteiniborus sp. DW1	Tissierella creatinophila
Fusobacterium necrogenes	Chryseobacterium limigenitum
Bacillus halosaccharovorans	Confluentibacter sp. 3B
Tenacibaculum soleae	Weissella bombi
Lysinibacillus acetophenoni	Pseudoflavonifractor sp. BSD2780061688st1 E11
Veillonella sp. AF13-2	Flavobacterium sp. WWJ-16
Mesonia algae	Bacillus horikoshii
Salipaludibacillus neizhouensis	Mycoplasma mustelae
Anaerococcus vaginalis	Apibacter sp. HY041
Subdoligranulum sp. OF01-18	Flavobacterium piscis
Sphingobacterium sp. PM2-P1-29	Ruminococcus sp. AF18-22
Candidatus Kryptonium thompsoni	[Clostridium] thermoalcaliphilum
Pedobacter sp. RP-3-11	Desulfamplus magnetovallimortis
Bacillus sp. FJAT-28004	Actinomyces sp. ICM39
Bacillus cucumis	Lactobacillus mudanjiangensis
Acinetobacter guillouiae	Polaribacter sp. ZY113
Lactobacillus pentosus	Alistipes sp. cv1
Bacillus thermoamylovorans	Chryseobacterium arthrosphaerae
Lacinutrix mariniflava	Streptomyces griseoflavus
Flavobacteriaceae bacterium LYZ1037	Francisella philomiragia
Emticicia sp. 17J42-9	Bacillus ginsengihumi
Corynebacterium sp. HMSC28B08	Prevotella stercorea
Mycoplasma agassizii	Streptococcus ovis
Bacillus horikoshii	Flavobacterium sp. LM4
Anabaena sp. 90	[Brevibacterium] frigoritolerans
Sulfurospirillum cavolei	Flexilinea flocculi
Caloramator mitchellensis	Ruminiclostridium hungatei
Lacinutrix jangbogonensis	Pedobacter sp. AR-3-17
Streptobacillus felis	Mycobacterium triplex
Citrobacter braakii	Gramella jeungdoensis
Algibacter wandonensis	Clostridium formicaceticum
Anaerosphaera sp. GS7-6-2	Vagococcus fluvialis
Oceanobacillus oncorhynchi	Halocella sp. SP3-1
Paraphotobacterium marinum	Natronincola ferrireducens
Occidentia massiliensis	Kiritimatiellales bacterium
Enterobacter cloacae complex sp.	Flavobacterium aquatile
Lactobacillus sp. UMNPBX17	Flavobacterium sp. LB2P30
Calothrix parietina	Lachnospiraceae bacterium OM02-26
Methylobacter tundripaludum	Algoriphagus marincola
Haemophilus sp. HMSC066D03	Streptococcus parauberis
Flavobacterium croceum	[Flexibacter] sp. ATCC 35103
Myroides sp. N17-2	Saliterribacillus persicus
Clostridium sp. E02	Brachyspira innocens
Flavobacterium sp. 103	Flavobacterium sp. YO12
Draconibacterium sediminis	Clostridium sp. AM29-11AC
Oceanobacillus senegalensis	Salibacterium halotolerans
Calothrix sp. NIES-2098	Arcobacter sp. CAU 1517
Flavobacterium sp. YO12	Psychroserpens mesophilus
Halobacillus trueperi	Neglecta timonensis
Vibrio diazotrophicus	Chitinophaga rupis
Lactobacillus pobuzihii	Thermoanaerobacterium sp. RBIITD
Mucilaginibacter mallensis	Defluviitoga tunisiensis
Maribacter arcticus	Gillisia mitskevichiae
Bacteroides clarus	Lutibacter agarilyticus
Acinetobacter bereziniae	Parolsenella catena
Zhouia amylolytica	Pseudovibrio sp. WM33
Bacillus loiseleuriae	Anaerolactibacter massiliensis
Tenacibaculum finnmarkense	Psychroserpens jangbogonensis
Maribacter caenipelagi	Oceanobacillus oncorhynchi
Hydrogenimonas thermophila	Chryseobacterium sp. BLS98
Mycoplasma synoviae	Plesiomonas shigelloides
Flavobacterium sp. BBQ-12	Bartonella tribocorum
Legionella birminghamensis	Arcobacter sp. CECT 8983
Flavobacterium sp. F52	Spiroplasma sp. ChiS
Aquimarina agarivorans	Oxobacter pfennigii
Lactobacillus nenjiangensis	Desulfovibrio sp. TomC
Psychromonas arctica	Oribacterium sinus
Legionella beliardensis	Flavobacterium sp. HTF
Flavobacterium commune	Bacteroidales bacterium WCE2004
Oceanobacillus jeddahense	Slackia sp. CM382
Anabaena sp. PCC 7108	Veillonella sp. CHU594
Natronincola peptidivorans	Vagococcus sp. SS1994
Flavobacterium sp. Fl	Flavobacterium cutihirudinis
Reichenbachiella versicolor	Mariniflexile fucanivorans
Chryseobacterium daeguense	Alkaliphilus oremlandii
Apibacter mensalis	Achromobacter spanius
Cytophaga aurantiaca	Flavobacterium hibernum
Tannerella forsythia	Chryseobacterium bernardetii
Paenibacillus sp. FSL H7-0331	Winogradskyella pacifica
Anoxybacillus tepidamans	Parabacteroides sp. Marseille-P3160
Kluyvera ascorbata	Kytococcus sedentarius
Dyadobacter sp. QTA69	Clostridiales bacterium Choco116
Streptomyces aureus	Leifsonia xyli
Aerococcus urinae	Parabacteroides sp. AM17-47
Chryseobacterium balustinum	Kordia jejudonensis
Bacillus coahuilensis	Chryseobacterium lactis
Kluyvera cryocrescens	Staphylococcus simiae
Psychroserpens sp. NJDZ02	Trichococcus sp. ART1
Crocinitomix catalasitica	Bacillus clausii
Flavobacterium sp. MEB061	Bacteroides ilei
Rhodospirillales bacterium URHD0017	Bacillus mannanilyticus
Aquimarina agarilytica	Flavobacterium sp. CF136
Parabacteroides sp. AM58-2XD	Firmicutes bacterium AF36-3BH
Moraxella bovis	Ruminococcus sp. AF13-37
Mucilaginibacter gossypii	Mycoplasma canis
Rahnella aquatilis	Lutibacter sp. LPB0138
Marinitoga sp. 1155	Alistipes sp. AF48-12
Marinilabiliaceae bacterium JC017	Porphyromonas sp. KLE 1280
Paraliobacillus ryukyuensis	Lutispora thermophila
Sporanaerobacter sp. PP17-6a	Salipaludibacillus neizhouensis
Corynebacterium afermentans	Bacteroides coprophilus
Bacillus sp. AFS041924	Chryseobacterium sp. 3008163
Calothrix rhizosoleniae	Flavobacterium tibetense
Blautia sp. AF22-5LB	Chryseobacterium piperi
Chryseobacterium sp. Leaf394	Caloranaerobacter ferrireducens
Caloramator proteoclasticus	Maribacter vaceletii
Escherichia sp. E3659	Prevotella baroniae
Streptococcus sp. HSISS2	Aquimarina sp. I32.4
Bacillus sp. FJAT-14578	Phormidium ambiguum
Superficieibacter electus	Coprococcus sp. HPP0074
Mycoplasma gallinarum	Clostridium cylindrosporum
Fluviicola taffensis	Flavobacterium glycines
Polaribacter sp. MED152	Anaerobacterium chartisolvens
Aneurinibacillus aneurinilyticus	Legionella sp. km488
[Clostridium] aminophilum	Butyrivibrio sp. AC2005
Parabacteroides sp. OF04-13BH	Lachnospiraceae bacterium V9D3004
Escherichia sp. MOD1-EC6154	Algibacter lectus
Candidatus Entotheonella palauensis	Anaerostipes sp. 494a
Aneurinibacillus tyrosinisolvens	Ilyobacter polytropus
Eisenbergiella tayi	[Clostridium] methylpentosum
Mongoliibacter ruber	Leptotrichia sp. oral taxon 225
Ruminococcaceae bacterium	Anaeromassilibacillus sp. An200
Roseburia sp. TF10-5	Bacillus sp. M5HDSG1-1
Bacteroides sp. Marseille-P3684	Sphingobacterium sp. 1.A.4
Sinorhizobium sp. BJ1	Diplorickettsia massiliensis
Eggerthella sp. AM16-19	Streptococcus iniae
Chlorogloeopsis fritschii	Mycoplasma penetrans
Butyrivibrio sp. YAB3001	Sporosarcina sp. PTS2304
Bacillus alcalophilus	Candidatus Hamiltonella defensa
Bacillus sp. FJAT-44921	Lachnospiraceae bacterium RM5
Flavobacterium granuli	Candidatus Izimaplasma sp. ZiA1
Adhaeribacter sp. HMF7605	Legionella sainthelensi
Jeotgalicoccus marinus	Dorea sp. AM58-8
Gracilibacillus boraciitolerans	Bacteroides heparinolyticus
Paucisalibacillus sp. EB02	Corynebacterium diphtheriae
Persephonella hydrogeniphila	Lysinibacillus sp. FJAT-14222
Calothrix sp. PCC 7507	Helcococcus ovis
Flavobacterium aquatile	Vibrio penaeicida
Mucilaginibacter paludis	Bacillus firmus
Flavobacterium sp. RSP49	Absiella sp. AM27-20
Bacillus ginsengihumi	Pedobacter nyackensis
Euzebyella marina	Enterococcus termitis
Bacillus sp. URHB0009	Phascolarctobacterium faecium
Anabaena sp. WA102	Dyadobacter sp. AR-3-6
Mucilaginibacter sp. OK098	Mycoplasma bovirhinis
Tissierellia bacterium KA00581	Gemella sp. WT2a
Bacillus bataviensis	Treponema lecithinolyticum
Calothrix elsteri	Streptomyces sp. NEAU-SSA 1
Weeksella massiliensis	Crenothrix polyspora
Coprobacillus sp. AF36-10BH	Butyrivibrio sp. VCD2006
Bacillus bogoriensis	Merdibacter massiliensis
Acetitomaculum ruminis	Kandleria vitulina
Lentisphaera araneosa	Lysinibacillus acetophenoni
Oceanobacillus sojae	Dokdonia pacifica
Flavobacterium sp. KJJ	Ruminiclostridium sufflavum
Chryseobacterium joostei	[Clostridium] saccharogumia
Sulfurospirillum sp. UCH001	Desulfovibrio sp. HK-II
Helicobacter anseris	Frankia sp. Ea1.12
Brevundimonas naejangsanensis	Pseudomonas synxantha
Chryseobacterium sp. PMSZPI	Geobacillus kaustophilus
Acinetobacter wuhouensis	Desulfovibrio longus
Clostridium ragsdalei	Dysgonomonas sp. Marseille-P4356
Pedobacter sp. AJM	Rothia dentocariosa
Bizionia argentinensis	Helicobacter sp. MIT 01-6242
Algibacter pectinivorans	Burkholderia seminalis
Collinsella sp. AM33-4BH	Nitrosomonas ureae
Borrelia hermsii	Bacteroides sp. AF39-10AT
Flavobacterium aquidurense	Beduini massiliensis
Dickeya zeae	Bacillus notoginsengisoli
Roseburia faecis	Bacillus halmapalus
Indibacter alkaliphilus	Anabaenopsis circularis
[Clostridium] saccharogumia	Chryseobacterium sp. T16E-39
Mycobacterium intermedium	Brevibacillus panacihumi
Pedobacter africanus	Eubacterium sp. AM46-8
Kriegella aquimaris	Acinetobacter johnsonii
Leptospira congkakensis	Flavobacterium kingsejongi
Sphingobacterium sp. ML3W	Massilia timonae
Chryseobacterium sp. StRB126	Bacillus salacetis
Ilyobacter polytropus	Pedobacter jeongneungensis
Flavobacterium haoranii	Selenomonas infelix
Lysinibacillus meyeri	Salegentibacter holothuriorum
Chryseobacterium frigidisoli	Melissococcus plutonius
Acetobacter cibinongensis	Polaribacter sp. WD7
Flavobacterium sediminis	Agarilytica rhodophyticola
Sphingomonas paucimobilis	Eubacterium sp. AF22-8LB
[Hallella] seregens	Natranaerobius trueperi
Bacillus kochii	Methylomonas methanica
Pedobacter sp. RP-1-13	Flavobacterium sp. GSN2
Dictyoglomus thermophilum	Mycoplasma bovis
Coprobacillus sp. 8_2_54BFAA	Mesonia phycicola
Tetzosporium hominis	Moellerella wisconsensis
Bacillus badius	Coprobacillus sp. 3_3_56FAA
Acinetobacter larvae	Defluviimonas sp. XJ4
Chryseobacterium shandongense	Bacillus sp. VT-16-64
Brumimicrobium aurantiacum	Bacillus praedii
Lachnoclostridium sp. SNUG30099	Clostridium combesii
Collinsella sp. TM05-38	unicellular cyanobacterium SU3
Paenibacillus anaericanus	Butyrivibrio sp. AE3004
Streptobacillus notomytis	Oceanobacillus timonensis
Psychroserpens burtonensis	Mesoflavibacter zeaxanthinifaciens
Arcticibacterium luteifluviistationis	Anaerobacillus arseniciselenatis
Maribacter ulvicola	Flavobacterium sp. 245
Mycoplasma capricolum	Anaerobacillus alkalilacustris
Flavobacterium fluvii	Flavobacterium ginsenosidimutans
Flavobacterium sp. JRR 20_7	Lacinutrix sp. 5H-3-7-4
Microbacterium sp. oral taxon 186	Catenovulum sp. CCB-QB4
Algoriphagus boseongensis	Runella sp. YX9
Pseudomonas alcaligenes	Natranaerovirga pectinivora
Lachnoclostridium edouardi	Paraglaciecola psychrophila
Thermoflavimicrobium sp. FBKL4.011	Oceanobacillus rekensis
Leptolyngbya ohadii	Coprobacillus sp. AF09-1A
Bacillus andreraoultii	Aquimarina agarivorans
Bacillus butanolivorans	Parafilimonas terrae
Oceanobacillus sp. 160	Desulfomicrobium orale
Chryseobacterium sp. G0201	Flavobacteriaceae bacterium CRH
Pseudoalteromonas piscicida	Lishizhenia tianjinensis
Prevotella histicola	Pseudoarcobacter caeni
Kangiella spongicola	Anaerococcus sp. Marseille-P4512
Tenacibaculum sp. E3R01	Chryseobacterium scophthalmum
Psychrobacillus sp. OK032	Muricauda sp. 40DY170
Aquimarina sp. AD1	Adhaeribacter aquaticus
Lachnospiraceae bacterium Marseille-P3773	Bacillaceae bacterium B16-10
Salegentibacter agarivorans	Winogradskyella eximia
Streptomyces turgidiscabies	Gramella sp. KN1008
Bacillus sp. FJAT-25509	Bacillus marmarensis
Shimazuella kribbensis	Pseudoflavonifractor sp. An44
Pedobacter sp. JDX94	Pseudarcicella hirudinis
Lactobacillus rapi	Bacillus sp. UMB0899
Bacteroides nordii	Sphingobacterium sp. 21
Gillisia sp. CAL575	Chitinophaga eiseniae
Lutispora thermophila	Gaetbulibacter sp. 5U11
Arcobacter canalis	Clostridium sp. AM32-2
[truncated: 5,639 more rows]
