# Supplementary material for: High Sensitivity of Shotgun Metagenomic Sequencing in Colon Tissue Biopsy by Host DNA Depletion
Source: Genomics Proteomics Bioinformatics. 2022 Sep 26;21(6):1195–205. doi: 10.1016/j.gpb.2022.09.003 (PMC11082407; doi:10.1016/j.gpb.2022.09.003)
Supplement: Supplementary Table S3 — Microbes that are only identified in non-depleted samples compared with host DNA-depleted samples (union set among all specimens) [file mmc8.xlsx]

## Sheet: Sheet1
Table S3 Microbes that are only identified in non-depleted samples compared to host DNA-depleted samples (union set among all specimen)
Human	Mouse
Desulfoglaeba alkanexedens	Clostridium sp. 1xD42-85
Pelobacter acetylenicus	Chloracidobacterium thermophilum
Desulfuromonas thiophila	Haemophilus haemolyticus
Legionella sp. 13.8642	Leptotrichia sp. oral taxon 215
Desulfococcus oleovorans	Alloprevotella sp. OH1205_COT-284
Legionella erythra	Escherichia sp. R4
Bacillus vietnamensis	Veillonella tobetsuensis
Legionella sainthelensi	Helicobacter typhlonius
Desulfocurvus vexinensis	Rhodococcus sp. 2G
Candidatus Arthromitus sp. SFB-mouse	Streptococcus sp. Z2
Sulfurimonas sp. SN118	Shigella flexneri
Pseudodesulfovibrio aespoeensis	Escherichia sp. R13
Legionella sp. km488	Butyricicoccus sp. AF24-19AC
Lachnospiraceae bacterium V9D3004	Pedobacter arcticus
Legionella longbeachae	Blastococcus saxobsidens
Porphyromonadaceae bacterium KH3R12	Candidatus Gastranaerophilus sp. (ex Termes propinquus)
Sulfurospirillum arcachonense	Muribaculaceae bacterium Isolate-077 (Janvier)
Candidatus Arthromitus sp. SFB-mouse-NL	Streptomyces sp. C
Flavobacterium sp. ACN2	Francisella tularensis
Paraliobacillus quinghaiensis	Capnocytophaga sp. CM59
Leptotrichia buccalis	Sphaerospermopsis kisseleviana
Lactobacillus murinus	Coprobacillus sp. AF17-17AC
Butyrivibrio sp. XPD2006	Oleiphilus messinensis
Vagococcus sp. SS1995	Cytophagaceae bacterium Ys
Brevundimonas bullata	Bacillus sp. LF1
Desulfuromonas acetexigens	Alicyclobacillus pomorum
Mycolicibacterium aurum	Solobacterium moorei
Caballeronia jiangsuensis	Streptomyces flavochromogenes
Erysipelotrichaceae bacterium	Altibacter lentus
Desulfacinum infernum	Streptomyces sp. NRRL F-5065
Desulfosarcina cetonica	Bacillus sp. LNXM12-2
Salinisphaera orenii	Thermoflexus hugenholtzii
Neptunicoccus sediminis	Agrobacterium arsenijevicii
Aphanizomenon flos-aquae	Actinobacteria bacterium YIM 96077
Chryseobacterium sp. BGARF1	Leptospira langatensis
Coprobacillus sp. AF16-47	Helicobacter japonicus
Terrisporobacter glycolicus	Muribaculum sp. NM65_B17
Legionella sp. km524	Maribacter caenipelagi
Nocardiopsis sp. RV163	Rhodococcus qingshengii
Legionella sp. km711	Pseudomonas sp. GW704-F5
Desulfovibrio alkalitolerans	Pseudomonas thivervalensis
Flavobacterium arcticum	Aquifex aeolicus
Petrotoga sp. 9T1HF07.CasAA.8.2	Butyricimonas virosa
[Ruminococcus] gnavus	Rhodococcus erythropolis
Ehrlichia chaffeensis	Yersinia pestis
Peptoniphilus harei	Murdochiella vaginalis
Petrotoga mobilis	Streptomyces angustmyceticus
Flavobacterium phragmitis	Ornithinimicrobium murale
Parabacteroides merdae	Aggregatibacter kilianii
[Clostridium] innocuum	Rhizobium sp. CF122
Sphingobacterium multivorum	Xanthomonas oryzae
Legionella sp. km714	Lysinibacillus sp. SYSU K30002
Franconibacter helveticus	Nostoc sp. ATCC 53789
Desulfovibrio alaskensis	Catenulispora acidiphila
Mesorhizobium sp. M8A.F.Ca.ET.182.01.1.1	Acidovorax sp. SD340
Okeania hirsuta	Pseudonocardia autotrophica
Geoalkalibacter subterraneus	Porphyromonas somerae
Pseudodesulfovibrio profundus	Rickettsia endosymbiont of Culicoides newsteadi
Nostoc sp. NIES-3756	Streptococcus constellatus
Clostridium estertheticum	Cutibacterium acnes
Stenotrophomonas sp. ATCM1_4	Bacillus sp. FJAT-14578
Pantoea sp. SoEO	Psychromonas sp. SP041
Flavobacterium anhuiense	Flavobacterium sp. fv08
Dictyobacter alpinus	Dietzia alimentaria
Anoxybacillus tepidamans	Chryseobacterium elymi
Lactobacillus gasseri	Muribaculaceae bacterium Isolate-036 (Harlan)
Hungateiclostridium straminisolvens	Streptomyces sp. rh34
Mycobacterium celatum	Rhodococcus enclensis
Hungateiclostridium thermocellum	Streptomyces sp. EN16
Nocardioides sp. URHA0020	Serratia sp. S119
Legionella sp. km535	Leptothrix mobilis
Desulfomicrobium escambiense	Shewanella baltica
Arthrobacter sp. ZGTC131	Sphingobacterium spiritivorum
Desulfotignum balticum	Clostridium sp. BNL1100
Clostridium argentinense	Ancalomicrobiaceae bacterium SA-279
Desulfovibrio longus	Flavobacterium sp. WLB
Leisingera sp. ANG-DT	Bacillus sp. CMAA 1363
Desulfomicrobium norvegicum	Bacteroidales bacterium CF
Erysipelotrichaceae bacterium 6_1_45	Pseudoalteromonas flavipulchra
Legionella norrlandica	Clostridium sp. JN500901
Rothia dentocariosa	Mesorhizobium ciceri
Pseudodesulfovibrio indicus	Halofilum ochraceum
Bacillus sp. 123MFChir2	Muribaculum sp. TLL-A4
Butyrivibrio sp. LB2008	Listeria weihenstephanensis
Desulfotignum phosphitoxidans	Spiroplasma litorale
Mycoplasma edwardii	Moraxella bovoculi
Gardnerella vaginalis	Chondromyces apiculatus
Roseburia sp. TF10-5	Roseomonas sp. AR75
Chlorobium limicola	Streptococcus ratti
Streptomyces sp. Alain-F2R5	Candidatus Desulfosporosinus infrequens
Paenibacillus polymyxa	Pediococcus damnosus
Hydrogenothermus marinus	Pseudonocardia oroxyli
Lachnospira pectinoschiza	Coprobacillus sp. AF13-25
Sulfurospirillum sp. JPD-1	Porphyromonas macacae
Arcobacter canalis	Burkholderia mallei
Bacillus mobilis	Lactobacillus paralimentarius
Desulfatitalea tepidiphila	Actinoplanes subtropicus
Lachnospiraceae bacterium A4	Odoribacter sp. OF09-27XD
Sulfurimonas hongkongensis	Desnuesiella massiliensis
Myroides odoratimimus	Paraliobacillus sediminis
Coprobacillus sp. AF09-1A	Flavobacterium sp. 9
Roseburia sp. AF34-16	Delftia lacustris
Aequorivita lipolytica	Desulfosporosinus fructosivorans
Clostridium sp. DL-VIII	Lactobacillus melliventris
Streptomyces aureus	Actinomadura sp. WAC 06369
Erythrobacter longus	Nostoc linckia
Pseudoalteromonas flavipulchra	Algoriella xinjiangensis
Bacillus sp. BK245	Mycolicibacterium mucogenicum
Hypnocyclicus thermotrophus	[Arcobacter] porcinus
Bdellovibrio bacteriovorus	Muribaculaceae bacterium Isolate-100 (HZI)
Candidatus Entotheonella palauensis	Actinobacteria bacterium OV450
Lachnospiraceae bacterium NC2004	Coprococcus sp. TF11-13
Haemophilus haemolyticus	Clostridium tunisiense
Lactobacillus kullabergensis	Bacteroides eggerthii
Mycobacterium sp. YC-RL4	Crocinitomix catalasitica
Nocardiopsis dassonvillei	Pedosphaera parvula
Pedobacter sp. CF074	Anaerosporobacter mobilis
Clostridium sp. AT4	Nitratireductor sp. OM-1
Pseudomonas protegens	Peptostreptococcaceae bacterium VA2
Caloramator australicus	Cellulophaga tyrosinoxydans
Bifidobacterium pseudolongum	Moritella sp. Urea-trap-13
Emticicia sp. MM	Flavobacterium aciduliphilum
Eubacterium sp. 3_1_31	Streptococcus thermophilus
Roseburia sp. AF15-21	Coprobacillus sp. AF02-13
Rummeliibacillus stabekisii	Muribaculaceae bacterium Isolate-084 (Janvier)
Desulfovibrio aminophilus	Flavobacterium defluvii
Collinsella vaginalis	Paenibacillus barcinonensis
Rivularia sp. PCC 7116	[Clostridium] spiroforme
Pelosinus fermentans	Mucilaginibacter sp. OK283
Chitinophaga sp. ZY74	Emergencia timonensis
Providencia alcalifaciens	Cystobacter fuscus
Labrys sp. WJW	bacterium D16-36
Halomonas sp. JS92-SW72	Phaeobacter gallaeciensis
Psychroflexus torquis	Desulfosarcina sp. BuS5
Pluralibacter gergoviae	Flavobacterium frigoris
Desulfovibrio africanus	Chitinophaga skermanii
Clostridium oryzae	Mesorhizobium sp. M8A.F.Ca.ET.182.01.1.1
Tyzzerella nexilis	Streptomyces sp. PsTaAH-124
Lachnoclostridium edouardi	Catenibacterium sp. co_0103
Thermovirga lienii	Opitutaceae bacterium TAV5
Roseovarius halotolerans	Algoriphagus boseongensis
Microbacterium sp. 5K110	Veillonella sp. AF13-2
Roseovarius nitratireducens	Photobacterium phosphoreum
Petrotoga sp. Shatin.DS.tank11.9.2.9.3	Rickettsia honei
Desulfovibrio sp. U5L	Flavobacterium sp. 102
Marinobacter persicus	Mesoflavibacter sabulilitoris
Legionella moravica	Arcobacter venerupis
Legionella fallonii	Rothia sp. HMSC073B08
Staphylococcus lentus	Streptomyces xylophagus
Legionella anisa	Prevotella sp. P4-65
Nocardiopsis synnemataformans	Clostridiaceae bacterium 14S0207
Desulfatibacillum aliphaticivorans	Aquimarina pacifica
Halomonas sp. A11-A	Flavonifractor plautii
Clostridium tepidiprofundi	Photobacterium damselae
Sulfurospirillum multivorans	Polaribacter gangjinensis
Sulfurospirillum sp. UCH001	Nodularia spumigena
Paraburkholderia sp. S27	Paenibacillus barengoltzii
Paraburkholderia rhynchosiae	Brachyspira pilosicoli
Brachyspira innocens	Lactobacillus acetotolerans
Mycolicibacterium obuense	Prevotella oris
Miniphocibacter massiliensis	Romboutsia weinsteinii
Aquimarina sediminis	Arcobacter trophiarum
Desulfomicrobium apsheronum	Streptomyces peucetius
Mesorhizobium sp. M2D.F.Ca.ET.140.01.1.1	Sporocytophaga myxococcoides
Petrotoga sp. HKA.pet.4.5	Geobacillus kaustophilus
Blautia producta	Shewanella marina
Mesotoga prima	Lacinutrix venerupis
Flavobacterium sp. F52	Clostridium lundense
Sulfurimonas autotrophica	Ruminococcus bromii
Coprobacillus sp. 3_3_56FAA	Pandoraea apista
Clostridium luticellarii	Rickettsia prowazekii
Viridibacillus sp. OK051	Anseongella ginsenosidimutans
Nostoc sp. PA-18-2419	Chryseobacterium nakagawai
Ruminococcus sp. HUN007	Pedobacter sp. AR-2-6
Methylobacter tundripaludum	Halanaerobium congolense
Coprococcus eutactus	Streptococcus sp. GMD4S
Pedobacter steynii	Streptomyces tsukubensis
Chlorobium sp. N1	Marinilactibacillus psychrotolerans
Caballeronia arvi	Agrobacterium fabrum
Helicobacter saguini	Arcobacter molluscorum
Lutibacter sp. HS1-25	Clostridium sp. Ade.TY
Desulfovibrio legallii	Cryobacterium sp. TMT1-2-1
Micromonospora sp. 4G51	Fontibacillus panacisegetis
Nocardia abscessus	Streptococcus ovis
Chryseobacterium sp. HMWF035	gamma proteobacterium IMCC1989
Psychrobacillus sp. FJAT-21963	Megamonas hypermegale
Bacillus massilioanorexius	Butyricimonas sp. An62
Flavobacteriaceae bacterium UR159	bacterium C-53
Andreesenia angusta	Prevotella conceptionensis
Staphylococcus sp. NAM3COL9	Romboutsia timonensis
Dehalogenimonas lykanthroporepellens	Streptobacillus moniliformis
Cupriavidus taiwanensis	Moritella viscosa
Pseudodesulfovibrio hydrargyri	Clostridium frigidicarnis
Limimaricola cinnabarinus	Legionella moravica
Niameybacter massiliensis	Lechevalieria aerocolonigenes
Clostridium acidisoli	Haemophilus sputorum
Mucilaginibacter rubeus	Arcobacter lanthieri
Ruminococcus sp. TF11-2AC	Paenibacillus anaericanus
Legionella birminghamensis	Cryobacterium zongtaii
Pseudoalteromonas arctica	Micrococcus sp. HSID17228
Cupriavidus sp. USMAA1020	Candidatus Kinetoplastibacterium desouzaii
Pseudomonas sp. GW704-F2	Tenacibaculum sp. SG-28
Desulfohalovibrio reitneri	Vaccinium witches'-broom phytoplasma
Acinetobacter larvae	Roseburia intestinalis
Mesotoga sp. H07pep.5.4	Curtobacterium sp. Leaf261
[Scytonema hofmanni] UTEX B 1581	Clostridium acetobutylicum
Marinomonas arctica	Enterovibrio calviensis
Streptomyces sp. 4121.5	Vibrio tasmaniensis
Butyrivibrio sp. XPD2002	Gottschalkia acidurici
Flavobacterium sp. RB1N8	Pedobacter sp. SM1810
Nocardiopsis sp. TSRI0078	Chitinilyticum litopenaei
Herbinix hemicellulosilytica	Proteiniborus sp. DW1
Legionella waltersii	Pedobacter borealis
Desulfomicrobium baculatum	Marinococcus halotolerans
Winogradskyella epiphytica	Vibrio sp. S512-13
Sphingobacterium sp. HMSC13C05	Bacteroides caccae
Psychrobacter sp. Cmf 22.2	Paenibacillus sp. FSL H8-0259
Sulfurospirillum cavolei	Staphylococcus lentus
Wenxinia marina	Streptomyces sp. WAC 01420
Flavobacterium pectinovorum	Veillonella sp. 3_1_44
Novosphingobium sp. FSY-9	Chryseobacterium sp. HMWF035
Chamaesiphon minutus	Melissococcus sp. OM08-11BH
Desulfuromonas acetoxidans	Clostridium sp. link-BC1
Desulfocarbo indianensis	Butyricimonas faecihominis
Faecalicatena contorta	Chryseobacterium hispalense
Geobacter sp. DSM 2909	Trichormus variabilis
Mesotoga sp. H07.pep.5.3	Clostridium ventriculi
Petrotoga mexicana	Marinomonas profundimaris
Mycoplasma salivarium	Leptospira terpstrae
Pelobacter carbinolicus	Lachnoanaerobaculum sp. KCOM 2030
Desulfovibrio mexicanus	Idiomarina sp. ZQ330
Clostridiaceae bacterium TF01-6	Paramaledivibacter caminithermalis
Arcobacter sp. LPB0137	Bacteroides sp. NM69_E16B
Enterococcus sp. 255_ESPC	Anaerobacillus arseniciselenatis
Sulfurospirillum deleyianum	Litorilituus sediminis
Ruminococcus sp. OM04-4AA	Fervidobacterium nodosum
Pseudomonas sp. BBP2017	Lacinutrix jangbogonensis
Nocardiopsis sp. CNS-639	Dysgonomonas sp. HGC4
Flavobacterium sp. ACAM 123	Shewanella sp. 10N.286.51.B7
Desulfatiglans anilini	Streptomyces sp. NBRC 110611
Methylobacterium brachiatum	Anoxybacillus flavithermus
Fluoribacter dumoffii	Lutibacter flavus
Sodalis endosymbiont of Henestaris halophilus	Anaerococcus sp. HMSC075B03
Bifidobacterium pseudocatenulatum	Clostridium mediterraneense
Desulfovermiculus halophilus	Veillonella sp. ICM51a
Enterobacter asburiae	Streptococcus gordonii
Acholeplasma multilocale	Pedobacter jeongneungensis
Clostridium sp. Marseille-P2415	Prevotella baroniae
Desulfobulbus japonicus	Trichodesmium erythraeum
Candidatus Marinoinvertebrata rohwerii	Acinetobacter haemolyticus
Sphingobacterium sp. 1.A.5	Muribaculaceae bacterium Isolate-083 (Janvier)
Erysipelotrichaceae bacterium 2_2_44A	Clostridium sp. ATCC 25772
Mucilaginibacter paludis	Kytococcus sedentarius
Flavobacterium sp. YO64	Escherichia sp. KTE52
Legionella steigerwaltii	Anaeromicrobium sediminis
Seonamhaeicola sp. W255	Prevotella sp. C561
Clostridium sp. USBA 49	Clostridium haemolyticum
Eubacterium sp. OM08-24	Culturomica massiliensis
Aequorivita vladivostokensis	Rhodococcus sp. 008
Calothrix brevissima	Hathewaya histolytica
Marinobacter sp. C1S70	Alistipes shahii
Enterorhabdus caecimuris	Candidatus Streptomyces philanthi
Brevundimonas sp. SH203	Enterovibrio sp. CAIM 600
Chryseobacterium sp. Leaf201	Streptobacillus notomytis
Desulfomicrobium orale	Peptoniphilus senegalensis
Sphingobacterium sp. G1-14	Pseudobacteroides cellulosolvens
Brevundimonas vesicularis	Prevotella amnii
Enterococcus canintestini	Alistipes onderdonkii
Desulfovibrio putealis	Nocardiopsis sp. TSRI0078
Clostridium ragsdalei	Duncaniella sp. C9
Paenibacillus aceti	Bacillus sp. JEM-1
Streptomyces prunicolor	Dysgonomonas mossii
Legionella clemsonensis	Clostridium sp. Marseille-P4200
Spiribacter sp. E85	Enterococcus saccharolyticus
Mesotoga sp. HF07.pep.5.2.highcov	Clostridium algidicarnis
Anabaena sp. WA102	Elizabethkingia miricola
Desulfuromonas sp. DDH964	Lewinella sp. 4G2
Desulfovibrio vulgaris	Tenacibaculum dicentrarchi
Mycoplasma gallisepticum	Fervidicella metallireducens
Coprobacillus sp. AM37-9BH	Prevotella sp. oral taxon 306
Acaryochloris marina	Clostridium tepidum
Persephonella hydrogeniphila	Staphylococcus pasteuri
Petrotoga sp. HWHPT.55.6.3	Candidatus Gastranaerophilales bacterium
Sulfurospirillum arsenophilum	Bryobacter aggregatus
Mesotoga sp. B105.6.4	Lysinibacillus composti
Marinitoga sp. 1155	Aquimarina sp. BL5
Oceanobacter kriegii	Rhodococcus sp. KBW08
Sphingobacterium yanglingense	Clostridium sulfidigenes
Bacillus sp. RJGP41	Bacillus vietnamensis
Pricia antarctica	Romboutsia maritimum
Nitrosospira multiformis	Alistipes timonensis
Petrotoga sp. SL27	Brevibacillus formosus
Butyrivibrio sp. X503	Streptomyces xinghaiensis
Lysinibacillus massiliensis	Mobilicoccus pelagius
Geobacillus thermoleovorans	Porphyromonadaceae bacterium KH3CP3RA
Algoriella xinjiangensis	Alistipes obesi
Firmicutes bacterium AM55-24TS	Geobacillus thermoleovorans
Delftia acidovorans	Staphylococcus edaphicus
Bacillus sp. X1(2014)	Paenibacillus sp. UNC451MF
Bacillus galactosidilyticus	Terrisporobacter glycolicus
Wohlfahrtiimonas populi	Streptomyces koyangensis
Rhizobium phaseoli	Aliivibrio finisterrensis
Bacillus sp. 1NLA3E	Mycobacterium simiae
Aggregatibacter actinomycetemcomitans	Clostridiaceae bacterium AF42-6
Candidatus Stoquefichus sp. KLE1796	Apibacter adventoris
Chelatococcus daeguensis	Coprococcus sp. AF19-8AC
Flavobacterium sp. RSP46	Algibacter sp. XY-114
Limnohabitans sp. DM1	Leptospira weilii
Bartonella quintana	Maribius pelagius
Marinobacter sp. ES-1	Clostridium uliginosum
Lactobacillus cacaonum	Tyzzerella nexilis
Sphaerochaeta halotolerans	Ralstonia solanacearum
Sphingobacterium nematocida	Flavobacterium circumlabens
Coprobacillus sp. OF02-11LB	Bordetella bronchiseptica
Polaribacter sp. Hel1_33_78	Clostridium arbusti
Methylobacterium sp. GXF4	Acinetobacter nosocomialis
Chryseobacterium rhizosphaerae	Neisseria subflava
Delftia tsuruhatensis	Coprobacillus sp. TF10-10
Flavobacterium sp. KBS0721	Chryseobacterium sp. YR221
Ruminococcus sp. TM10-9AT	Actinomyces sp. oral taxon 414
Aggregatibacter kilianii	Veillonella sp. CNR 79/14
Pseudomonas sp. BIOMIG1BDMA	Vibrio sp. UCD-FRSSP16_10
Blautia hydrogenotrophica	Aquimarina atlantica
Acidovorax sp. CCH12-A4	Senegalia massiliensis
Pseudothermotoga lettingae	Pantoea rwandensis
Flavobacterium sp. LS1P28	Staphylococcus hominis
Janibacter corallicola	Acinetobacter idrijaensis
Coprobacillus sp. AM17-34	Candidatus Azobacteroides pseudotrichonymphae
Helicobacter sp. 'CLO3_human'	Clostridium sp. KNHs214
Arcobacter sp. L	Chitinophaga sp. YR573
Legionella rowbothamii	Staphylococcus argensis
Halanaerobium sp. ST460_2HS_T2	Chryseobacterium shandongense
Sulfitobacter donghicola	Bartonella washoeensis
Clostridium autoethanogenum	Streptomyces scabiei
Shewanella sp. UCD-KL12	Mobilisporobacter senegalensis
Legionella worsleiensis	Clostridium septicum
Mycoplasma arginini	Arcobacter thereius
Roseburia sp. OF03-24	Oceanobacillus rekensis
Blautia sp. AF25-12LB	Acinetobacter venetianus
Ruminococcus sp. AF16-40	Oceanihabitans sediminis
Planktothrix agardhii	Oceanotoga teriensis
Tabrizicola sp. WMC-M-20	Sedimentibacter sp. B4
Algoriphagus mannitolivorans	Apibacter sp. HY041
bacterium M00.F.Ca.ET.205.01.1.1	Arenibacter algicola
Coprobacillus sp. TM10-10	[Flexibacter] sp. ATCC 35208
Halobacillus litoralis	Pseudomonas amygdali
Caldicellulosiruptor acetigenus	Porphyromonas sp. KLE 1280
Bacillus sp. B14905	Khelaifiella massiliensis
Aliiarcobacter faecis	Butyrivibrio sp. WCD3002
Lactobacillus parabuchneri	Helicobacter sp. MIT 17-337
Geobacillus sp. LYN3	Butyrivibrio fibrisolvens
Geobacillus sp. A8	Fibrobacter sp. UWCM
Roseburia sp. AM23-20	Tepidibacter mesophilus
Flavonifractor plautii	Saliterribacillus persicus
Flavobacterium cheniae	Arcobacter marinus
Mycoplasma mustelae	Clostridium grantii
Gaetbulibacter saemankumensis	Bernardetia litoralis
Flavobacterium plurextorum	Photorhabdus luminescens
Chryseobacterium sp. AG844	Lebetimonas sp. JH292
Petrotoga sibirica	Spiroplasma diminutum
Thermoanaerobacter ethanolicus	Romboutsia lituseburensis
Aggregatibacter segnis	Phocoenobacter uteri
Parabacteroides sp. AM17-47	Clostridium isatidis
Geobacillus yumthangensis	Caloramator quimbayensis
Legionella wadsworthii	Gracilibacillus massiliensis
Staphylococcus sp. HMSC064E11	Flexithrix dorotheae
Paenibacillus durus	Megasphaera sp. UPII 135-E
Flavobacterium sp. ZB4P23	Vallitalea guaymasensis
Westiellopsis prolifica	Faecalibacterium sp. OF04-11AC
Xanthomarina gelatinilytica	Anaerocolumna aminovalerica
Streptomyces xinghaiensis	Acinetobacter sp. 528
Candidatus Dependentiae bacterium (ex Spumella elongata CCAP 955/1)	Sphingobacterium sp. JUb78
Apibacter sp. HY039	Nitrosospira lacus
bacterium M00.F.Ca.ET.194.01.1.1	Tenacibaculum sp. E3R01
Chroococcidiopsis cubana	beta proteobacterium AAP51
Vibrio tubiashii	Bacillus fastidiosus
Roseburia sp. AF12-17LB	Bifidobacterium animalis
Caballeronia turbans	Clostridium sp. BL-8
Bacteroides sp. AF33-23	Tannerella sp. AM09-19
Fusicatenibacter sp. 2789STDY5834925	Cellulosilyticum sp. WCF-2
Butyrivibrio sp. INlla16	Oceanobacillus jeddahense
Prochlorococcus sp. HOT212_60m_824C06	Xanthomonas albilineans
Clostridiales bacterium VE202-18	bacterium D16-51
Flavobacterium sp. GSP6	Empedobacter falsenii
Ruminococcus sp. AM22-13	Halobacteriovorax sp. HLS
Caballeronia temeraria	Vibrio diazotrophicus
Pseudoalteromonas sp. CO133X	Clostridium niameyense
Lysinibacillus tabacifolii	Carnobacterium iners
Lactobacillus oeni	Gramella forsetii
Ruminococcus sp. AF27-12AA	Marinitoga lauensis
Aliivibrio salmonicida	Wohlfahrtiimonas chitiniclastica
Caballeronia terrestris	Crenothrix polyspora
Mesotoga sp. Brook.08.YT.4.2.5.4.	Alcaligenes faecalis
Clostridium sp. HGF2	Prosthecobacter fusiformis
Coprobacillus sp. AM26-5AC	Rikenella microfusus
Bacteroides sp. 3_1_33FAA	Staphylococcus devriesei
Caballeronia telluris	Flavobacterium sp. J27
Lysinibacillus sp. S2017	Burkholderia sp. BDU19
Geobacillus sp. Y4.1MC1	Acinetobacter soli
Coprobacillus sp. AM28-15LB	Chryseobacterium sp. BLS98
Mesorhizobium sp. M8A.F.Ca.ET.142.01.1.1	Halobacillus sp. Marseille-P3879
Caballeronia mineralivorans	Streptomyces sp. CB02058
Campylobacter sp. P0140	Oceanivirga salmonicida
Comamonadaceae bacterium CCH12-A10	Actinomyces sp. ICM39
Coprobacillus sp. AF02-13	Clostridium drakei
Desulfovibrio sp. AM18-2	Brevibacillus parabrevis
alpha proteobacterium Q-1	Streptomyces jeddahensis
bacterium M00.F.Ca.ET.221.01.1.1	Romboutsia sp. MT17
Parabacteroides sp. CT06	Campylobacter sputorum
Pseudoalteromonas sp. S409	Chitinophagaceae bacterium HME-24
Firmicutes bacterium AF22-6AC	Streptomyces rimosus
Erysipelotrichaceae bacterium 21_3	Acinetobacter sp. WCHAc010052
bacterium D16-59	Confluentimicrobium lipolyticum
Flavobacterium sp. LS1R10	Winogradskyella epiphytica
Blautia sp. OF01-4LB	Asaccharospora irregularis
Shewanella sp. POL2	Lutibacter sp. LPB0138
Coprobacillus sp. AF33-1AC	Serratia plymuthica
[Bacillus] caldolyticus	Haloarcobacter mediterraneus
	Seonamhaeicola sp. S2-3
	Parabacteroides sp. AM25-14
	Campylobacter helveticus
	Selenomonas sp. oral taxon 137
	Lysinibacillus sp. PB300
	Bacteroides sp. OM05-12
	Pseudomonas seleniipraecipitans
	Flectobacillus major
	Chryseobacterium polytrichastri
	Eubacterium sp. AM49-13BH
	Candidatus Pantoea carbekii
	Megasphaera elsdenii
	Bacillus loiseleuriae
	Helicobacter sp. 16-1353
	Proteiniborus ethanoligenes
	Clostridium thermobutyricum
	Flavobacterium sp. BBQ-12
	Borreliella burgdorferi
	Planktothrix agardhii
	Flavobacterium sp. 5
	Peptostreptococcus stomatis
	Sulfitobacter sp. EhC04
	Clostridium tepidiprofundi
	Proteus penneri
	Prevotella denticola
	Catellicoccus marimammalium
	Lactobacillus insicii
	Parageobacillus toebii
	Winogradskyella sp. PG-2
	Mycobacteroides chelonae
	Staphylococcus capitis
	Bordetella pertussis
	Leptotrichia trevisanii
	Anaerosalibacter sp. Marseille-P3206
	Tenacibaculum discolor
	Cellulosilyticum ruminicola
	Gaetbulibacter sp. 4G1
	Neisseria sicca
	Bacillus sp. UNC41MFS5
	Elizabethkingia meningoseptica
	Caldisalinibacter kiritimatiensis
	Lechevalieria xinjiangensis
	Campylobacter upsaliensis
	Chryseobacterium sp. 7_F195
	Streptomyces sp. XY152
	Aerococcus christensenii
	Bacillus licheniformis
	Alteromonas macleodii
	Piscirickettsia salmonis
	Varunaivibrio sulfuroxidans
	Legionella sp. km488
	Keratinibaculum paraultunense
	Bacillus fordii
	Mesoflavibacter zeaxanthinifaciens
	Flavobacterium croceum
	[Clostridium] dakarense
	Chitinophaga rupis
	Thermoanaerobacterium sp. RBIITD
	bacterium D16-59
	Selenihalanaerobacter shriftii
	Pectobacterium zantedeschiae
	Halothermothrix orenii
	Cryobacterium sp. TMT1-1
	Janthinobacterium sp. B9-8
	Sulfitobacter donghicola
	Bacillus cucumis
	Lysinimicrobium mangrovi
	Brachyspira sp. G79
	Gracilibacillus boraciitolerans
	Rothia mucilaginosa
	Anaplasma phagocytophilum
	Synergistes sp. 3_1_syn1
	Prevotella sp. P4-119
	Streptomyces sp. B188M101
	Brachyspira suanatina
	Muricauda sp. 40DY170
	Arthrobacter sp. N199823
	Anaerococcus sp. HMSC065G05
	Moritella yayanosii
	Bartonella alsatica
	Clostridiisalibacter paucivorans
	Coprobacter secundus
	filamentous cyanobacterium CCT1
	Leptospira santarosai
	Nostoc sp. NIES-4103
	Aphanizomenon flos-aquae
	Prevotella falsenii
	Roseburia faecis
	Corallococcus sp. CA053C
	Richelia intracellularis
	Olegusella massiliensis
	Granulicatella elegans
	Enterococcus quebecensis
	Frigoribacterium sp. MEB024
	Polynucleobacter sphagniphilus
	Veillonella rogosae
	Arcobacter anaerophilus
	Bacteroides helcogenes
	Natronincola ferrireducens
	Arcobacter pacificus
	Fusobacterium perfoetens
	Streptomyces sp. NRRL F-525
	Alkalibacterium sp. 20
	Gaetbulibacter sp. 5U11
	Fusobacterium sp. CM21
	Lachnoanaerobaculum umeaense
	Citrobacter sp. CtB7.12
	Lactococcus raffinolactis
	Geminocystis sp. NIES-3709
	Francisella sp. W12-1067
	Pseudoalteromonas spongiae
	Flavobacterium hydatis
	Lachnospiraceae bacterium 3_1_46FAA
	Mycoplasma auris
	Megasphaera sp. BL7
	Sphingomonas sp. NFR15
	Oxobacter pfennigii
	Opitutaceae bacterium TAV1
	Clostridium sp. Marseille-P4344
	Pandoraea pnomenusa
	Prevotella disiens
	Cryobacterium sp. TMT1-66-1
	Planktothricoides sp. SR001
	Algoriphagus antarcticus
	Prevotella buccae
	Frankia sp. Ea1.12
	Flavobacteriaceae bacterium YIM 102668
	Helicobacter bilis
	Flavobacterium sp. 1
	Phormidesmis priestleyi
	Carnobacterium divergens
	Clostridiaceae bacterium AF31-3BH
	Virgibacillus dokdonensis
	Clostridium sp. JN-1
	Borrelia hermsii
	Parvimonas micra
	Bacillus camelliae
	Acinetobacter junii
	Rothia sp. HMSC071C12
	Riemerella columbina
	Thiomicrorhabdus sp. 13-15A
	Isoptericola variabilis
	Verrucomicrobium spinosum
	Gramella sp. MAR_2010_102
	Orenia marismortui
	Cetobacterium somerae
	Prevotella sp. P4-98
	Kineothrix alysoides
	Azoarcus sp. DN11
	Thermohalobacter berrensis
	Streptomyces sp. NEAU-C40
	Clostridium senegalense
	Ferruginibacter sp. BO-59
	Massiliomicrobiota sp. An142
	Flavobacteriaceae bacterium A100
	Mycobacteroides abscessus
	Eisenbergiella sp. OF01-20
	Pseudoclavibacter sp. RFBG4
	Fischerella sp. PCC 9339
	Runella sp. YX9
	Clostridium amazonitimonense
	Leptospira brenneri
	Geminocystis sp. NIES-3708
	Clostridium fallax
	Marinifilum flexuosum
	Treponema vincentii
	Bifidobacterium adolescentis
	Polaribacter sp. WD7
	Phascolarctobacterium faecium
	Bacillus sp. OxB-1
	Chryseobacterium shigense
	Treponema medium
	Veillonella denticariosi
	Oribacterium sp. C9
	Bacillus acidiceler
	Megamonas funiformis
	Veillonella sp. AF36-20BH
	Flavobacterium sp. CF136
	Polaribacter vadi
	Flavobacterium sp. B17
	Fonticella tunisiensis
	Cyanothece sp. PCC 7424
	Lysinibacillus sp. BC-43
	Bacteroides ilei
	Actinomyces sp. HPA0247
	Tenacibaculum sp. SZ-18
	Chryseobacterium sp. 3008163
	Bacilli bacterium
	Hypnocyclicus thermotrophus
	Bathymodiolus thermophilus thioautotrophic gill symbiont
	Inediibacterium massiliense
	Candidatus Kuenenia stuttgartiensis
	Legionella norrlandica
	Arcobacter bivalviorum
	Clostridium sp. CL-6
	Lactobacillus mucosae
	Barnesiella sp. WM24
	Halobacillus alkaliphilus
	Acinetobacter sp. DSM 11652
	Polaribacter glomeratus
	Formosa agariphila
	Acutalibacter muris
	Tenacibaculum skagerrakense
	Inordinaticella fortuita
	Clostridium luticellarii
	Burkholderia sp. WSM2232
	Enterobacter sp. MGH 10
	Veillonella rodentium
	Gelidibacter mesophilus
	Aquimarina sp. AD10
	Psychroserpens mesophilus
	Brachyspira alvinipulli
	Mycobacterium interjectum
	Campylobacter insulaenigrae
	Prevotella sp. P5-64
	Chryseobacterium sp. OV705
	Lachnoclostridium sp. An14
	Rubrobacter taiwanensis
	Chryseobacterium gleum
	Marivirga sericea
	unicellular cyanobacterium SU2
	Helicobacter trogontum
	Campylobacter sp. MIT 10-5678
	Bacillus acanthi
	Pseudomonas sp. ERMR1:02
	Paraglaciecola sp. MB-3u-78
	Joostella marina
	Tetragenococcus solitarius
	Bacillus marmarensis
	Bacillus sp. FJAT-45350
	Halomonas hydrothermalis
	Parafilimonas terrae
	Veillonella sp. oral taxon 780
	Clostridium sp. L2-50
	Winogradskyella psychrotolerans
	Nonlabens xylanidelens
	[Clostridium] cellulosi
	Roseburia sp. AF12-17LB
	Streptomyces niveus
	Streptomyces sp. NEAU-SSA 1
	Anaerobacterium chartisolvens
	Chryseobacterium sp. Leaf405
	Nitrosomonas communis
	Thermosulfidibacter takaii
	Nostoc sp. PCC 7107
	Candidatus Endolissoclinum faulkneri
	Clostridium carnis
	Chryseobacterium piscicola
	Chryseobacterium taiwanense
	Calothrix parietina
	Ruminococcus sp. AM18-44
	Peptoniphilus timonensis
	Erysipelatoclostridium sp. An15
	Peptostreptococcus russellii
	Mongoliibacter ruber
	Lachnospiraceae bacterium AM10-38
	Candidatus Jidaibacter acanthamoeba
	Arcobacter sp. F2176
	Clostridium sp. JN-9
	bacterium 336/3
	Chryseobacterium carnipullorum
	Clostridium sp. CL-2
	Mogibacterium diversum
	Mycoplasma hominis
	Salegentibacter echinorum
	Mycoplasma salivarium
	Flaviramulus ichthyoenteri
	Clostridium peptidivorans
	Mangrovimonas sp. ST2L15
	Brachyspira murdochii
	Eubacterium sp. Marseille-P5640
	Natranaerovirga hydrolytica
	Pseudomonas psychrophila
	Capnocytophaga ochracea
	Pontibacter diazotrophicus
	Tolypothrix sp. NIES-4075
	Rothia kristinae
	Chitinivibrio alkaliphilus
	Galbibacter marinus
	Chryseobacterium soli
	Pasteurella caecimuris
	Capnocytophaga granulosa
	Paenibacillus sp. ASL46
	Winogradskyella eximia
	Komagataeibacter hansenii
	Alkalibacterium subtropicum
	Selenomonas sp. oral taxon 149
	Ruminiclostridium cellobioparum
	Aquiflexum sp. Z0201
	Lysinimicrobium aestuarii
	Tenacibaculum sp. DSM 106434
	Borrelia turcica
	Massilia sp. CF038
	Bacteriovorax sp. Seq25_V
	Alkalibaculum bacchi
	Staphylococcus chromogenes
	Chryseobacterium piperi
	Treponema lecithinolyticum
	Flavobacterium sp. 270
	Prevotella sp. AM23-5
	Actinobacillus pleuropneumoniae
	Flavobacterium sp. F52
	Blautia sp. AF17-9LB
	Thermodesulforhabdus norvegica
	Blautia sp. KGMB01111
	Micromonospora sp. Rc5
	Clostridiaceae bacterium OF09-1
	Acinetobacter johnsonii
	Fischerella sp. PCC 9605
	Dickeya fangzhongdai
	Veillonella criceti
	Cryobacterium sp. M15
	Megasphaera hexanoica
	Wigglesworthia glossinidia
	Photobacterium sp. LAM9072
	Desulfobacula phenolica
	Photorhabdus laumondii
	Staphylococcus nepalensis
	[Clostridium] aerotolerans
	Streptomyces abyssalis
	Mycobacterium avium
	Odoribacter sp. AF15-53
	Butyrivibrio sp. WCD2001
	Selenomonas infelix
	Helicobacter sp. 11-8110
	Bacillus sp. OK048
	Clostridium putrefaciens
	Algoriphagus sp. N3
	Tenacibaculum jejuense
	Enterobacter cloacae complex sp. GF14B
	Bacillus oceanisediminis
	Pediococcus cellicola
	Lutibacter sp. SM1352
	Legionella santicrucis
	Vibrio campbellii
	Streptomyces swartbergensis
	Acinetobacter sp. WCHA55
	Leucobacter luti
	Arcobacter sp. CAU 1517
	Amycolatopsis albispora
	Sphingobacterium sp. CZ-UAM
	Haloimpatiens lingqiaonensis
	Mesorhizobium sp. M4B.F.Ca.ET.211.01.1.1
	Clostridium sp. HMSC19A10
	Fusobacterium russii
	Staphylococcus felis
	Caldanaerobius polysaccharolyticus
	Vagococcus teuberi
	Alcanivorax sp. KX64203
	Anaerobacillus alkalilacustris
	Meridianimaribacter flavus
	Acinetobacter sp. ANC 3832
	Providencia heimbachae
	Bacillus sp. FJAT-29814
	Bacteroides coprocola
	Halanaerobium sp. ST460_2HS_T2
	Streptomyces thermocarboxydus
	Streptomyces sp. NRRL F-3213
	Francisella sp. CA97-1460
	Clostridium sp. AF27-5AA
	Arcobacter sp. PSE-93
	Ilyobacter polytropus
	Staphylococcus sp. NAM3COL9
	Leptospira yanagawae
	Paraglaciecola hydrolytica
	Xanthomonadaceae bacterium NML93-0399
	Anditalea andensis
	Thermohydrogenium kirishiense
	Prevotella oryzae
	Labedella endophytica
	Caloranaerobacter azorensis
	Methylotenera versatilis
	Alistipes sp. HGB5
	[Scytonema hofmanni] UTEX B 1581
	Cryobacterium sp. TMT1-62
	Streptococcus sp. Z1(2018)
	Leptospira wolffii
	Burkholderia seminalis
	Aerococcus viridans
	Psychroflexus salarius
	Megasphaera paucivorans
	Alistipes sp. cv1
	Paenibacillus sp. FSL A5-0031
	Veillonella sp. 6_1_27
	Flavobacterium sp. 140616W15
	Mycoplasma mustelae
	Comamonas serinivorans
	Spiroplasma cantharicola
	Flaviramulus basaltis
	Plantibacter sp. H53
	Mycoplasma anatis
	Maribacter ulvicola
	Lactobacillus mudanjiangensis
	Bacillus sp. VT-16-64
	Pedobacter sp. eg
	Lactococcus fujiensis
	Virgibacillus profundi
	Veillonella sp. VA142
	Amphibacillus jilinensis
	Cryobacterium sp. TMT3-29-2
	Flavobacterium piscis
	Zooshikella ganghwensis
	Herminiimonas arsenitoxidans
	Polaribacter atrinae
	Clostridium sp. AM22-11AC
	Streptomyces netropsis
	Chroococcidiopsis cubana
	Haemophilus pittmaniae
	Peptostreptococcaceae bacterium AS15
	Citrobacter werkmanii
	Tenacibaculum lutimaris
	Polaribacter sp. Hel1_33_78
	Candidatus Saccharibacteria bacterium
	Oleiphilus sp. HI0125
	Garciella nitratireducens
	Lutispora thermophila
	Vibrio metschnikovii
	Citrobacter freundii
	Campylobacter lanienae
	Mycoplasma bovirhinis
	Virgibacillus alimentarius
	bacterium D16-56
	Geosporobacter ferrireducens
	Persicobacter sp. JZB09
	Roseburia sp. AF42-8
	Leptospira noumeaensis
	Nostoc cycadae
	Caballeronia zhejiangensis
	Legionella oakridgensis
	Campylobacter peloridis
	Cardiobacterium hominis
	Spiroplasma floricola
	Aeribacillus pallidus
	Bacteroides nordii
	Variovorax sp. JS1663
	Chryseobacterium ureilyticum
	Streptomyces griseoflavus
	Arcobacter sp. CECT 8986
	Streptobacillus ratti
	Rothia dentocariosa
	Flavobacterium anhuiense
	Lysinibacillus macroides
	Arachidicoccus sp. B3-10
	Cetobacterium sp. ZOR0034
	Pseudovibrio sp. WM33
	Maribacter dokdonensis
	Lysinibacillus fluoroglycofenilyticus
	Leptospira adleri
	Bacillaceae bacterium B16-10
	Bacillus sp. PK3_68
	Corynebacterium diphtheriae
	Prevotella fusca
	Lactonifactor longoviformis
	Fusobacterium sp. HMSC073F01
	Coprobacillus sp. AM42-12AC
	Peptostreptococcus sp. Marseille-P4308
	Mannheimia granulomatis
	Treponema maltophilum
	Lachnoanaerobaculum sp. MSX33
	Bacillus halmapalus
	Flavobacterium sp. LB2P53
	Arthrobacter sp. CAL618
	Bifidobacterium sp. 2036B
	Chryseobacterium limigenitum
	Colwellia echini
	Marinitoga sp. 1137
	Yersinia ruckeri
	Calothrix sp. 336/3
	Neofamilia massiliensis
	Ruminococcus sp. AM46-18
	Flavobacteriaceae bacterium MAR_2009_75
	Polaribacter sp. BM10
	Pantoea sp. OXWO6B1
	Mucilaginibacter pineti
	Streptomyces albulus
	Xanthomonas citri
	Pedobacter sp. RP-3-15
	Brevundimonas sp. LM2
	Lachnoclostridium sp. An131
	Amphritea japonica
	Alistipes sp. An31A
	Helcococcus sueciensis
	Streptococcus equinus
	Fusobacterium sp. HMSC064B12
	Veillonella seminalis
	Bacillus paralicheniformis
	Aquimarina latercula
	Hymenobacter sp. 17J36-26
	Kiloniella laminariae
	Serratia sp. Ag1
	Pilibacter termitis
	Fastidiosipila sanguinis
	Bacillus methanolicus
	Sphingobacterium alkalisoli
	Alcanivorax mobilis
	Chryseobacterium formosense
	Kordia sp. SMS9
	Vallitalea sp. S15
	Actinomyces oris
	Pseudobutyrivibrio sp. NOR37
	Weissella hellenica
	Sphingomonas sp. UV9
	Clostridium sp. PYR-10
	Parabacteroides sp. SN4
	Chryseobacterium piscium
	Thermosipho melanesiensis
	Anoxybacillus vitaminiphilus
	Chryseobacterium cucumeris
	Mycoplasma hyorhinis
	Francisella philomiragia
	Myxococcus fulvus
	cyanobacterium endosymbiont of Epithemia turgida
	Thermosipho sp. 1223
	Oscillospiraceae bacterium J115
	Avibacterium paragallinarum
	Diplorickettsia massiliensis
	Prevotella dentalis
	Ochrobactrum sp. LP_5_YM
	Anabaenopsis circularis
	Chryseobacterium sp. JC507
	Halobacillus karajensis
	Gillisia mitskevichiae
	Desulfosporosinus meridiei
	Pseudoalteromonas sp. MelDa3
	Desulfosporosinus lacus
	Polaribacter butkevichii
	Prevotella sp. oral taxon 299
	Clostridium sp. 7_2_43FAA
	Nitrospirae bacterium HCH-1
	Vibrio alginolyticus
	Pedobacter sp. YR016
	Gloeocapsa sp. PCC 7428
	Clostridium massiliodielmoense
	Chryseobacterium taichungense
	Bacillus sp. YR335
	Coprobacillus sp. OF03-2AA
	Mycolicibacterium sp. NCC-Tsukiji
	Bradyrhizobium liaoningense
	Rhodococcus aetherivorans
	Polaribacter sp. KT25b
	Streptomyces sp. cf124
	Tolypothrix campylonemoides
	Chryseobacterium bernardetii
	Micrococcus luteus
	Provencibacterium massiliense
	Absiella dolichum
	Campylobacter hyointestinalis
	Eubacterium sp. AF17-7
	Variovorax sp. OK605
	Acinetobacter lactucae
	Ruminococcus sp. AM23-1LB
	Actinomyces sp. HMSC035G02
	Mycoplasma mobile
	Pseudomonas psychrotolerans
	Sulfurospirillum arcachonense
	Lachnoclostridium sp. SNUG30370
	Anaerotignum lactatifermentans
	Thermotoga maritima
	Streptomyces albus
	Streptococcus parauberis
	Coprobacillus sp. AF15-30
	Synechococcus sp. 1G10
	Coprobacillus sp. AF24-1LB
	Ruminiclostridium sufflavum
	Parabacteroides sp. AF27-14
	Prevotella ihumii
	Muricauda sp. SCR12
	Brumimicrobium aurantiacum
	Candidatus Babela massiliensis
	Anaerococcus octavius
	Mycobacterium triplex
	Maribacter antarcticus
	Paenibacillus sp. FJAT-26967
	Cecembia rubra
	Cellulophaga lytica
	Prevotella bryantii
	Leptotrichia sp. oral taxon 225
	Paenibacillus yonginensis
	Prevotella albensis
	Caloranaerobacter ferrireducens
	Kingella negevensis
	Vibrio europaeus
	Acinetobacter wuhouensis
	Acetomicrobium mobile
	Tenacibaculum finnmarkense
	Bacillus sp. 7884-1
	Soonwooa buanensis
	bacterium LF-3
	Staphylococcus stepanovicii
	Mucilaginibacter rubeus
	Clostridia bacterium UC5.1-2H6
	Mycoplasma collis
	Robertkochia marina
	Francisella hispaniensis
	Salegentibacter salinarum
	Actinomyces sp. oral taxon 180
	Tepidanaerobacter acetatoxydans
	Streptomyces sp. CB01580
	Mitsuokella jalaludinii
	Olleya sp. Bg11-27
	Hungatella effluvii
	Mucilaginibacter sp. OV119
	Sphingobacterium sp. 21
	Desulfuribacillus stibiiarsenatis
	Oribacterium sinus
	Prevotella sp. Marseille-P4334
	Bacillus eiseniae
	Clostridiaceae bacterium OM02-2AC
	Clostridium sp. C8
	Flavobacterium sp. IMCC34759
	Escherichia sp. R6
	Veillonella sp. AS16
	Streptococcus sp. HMSC034F03
	Arcobacter sp. RW43-9
	Bacteroides oleiciplenus
	Haemophilus sp. HMSC71H05
	Capnocytophaga sp. oral taxon 863
	Planktothrix sp. PCC 11201
	Robinsoniella sp. KNHs210
	Lysinibacillus sp. YLB-03
	Pseudomonas asplenii
	Tindallia californiensis
	Borreliella japonica
	Flavobacterium sp. URHB0058
	Spiroplasma phoeniceum
	Corynebacterium aurimucosum
	bacterium endosymbiont of Pedicinus badii
	Leuconostoc gelidum
	Aquimarina sp. Aq135
	Chryseobacterium flavum
	Anaeroplasma bactoclasticum
	Paraclostridium benzoelyticum
	Serratia sp. S4
	Anaerococcus senegalensis
	Streptococcus sobrinus
	Eubacterium sp. AF36-5BH
	Bacillus sp. FJAT-21351
	Actinomadura bangladeshensis
	Fermentimonas caenicola
	Fusobacterium sp. HMSC065F01
	Proteus cibarius
	Vibrio sp. SBT000027
	Lactobacillus sp. 54-2
	Sanguibacteroides justesenii
	Micrococcus yunnanensis
	Capnocytophaga sp. oral taxon 329
	Prevotella sp. khp1
	Streptococcus sp. HMSC076E03
	bacterium 1xD8-6
	Paraliobacillus sp. X-1268
	Ancylomarina sp. SHSM-M15
	Mucilaginibacter sp. ZH6
	Porphyromonas sp. oral taxon 278
	Delftia sp. JD2
	Pedobacter jejuensis
	Corynebacterium glutamicum
	Aquimarina aggregata
	bacterium M00.F.Ca.ET.205.01.1.1
	Lactobacillus iners
	Algoriphagus yeomjeoni
	Anaerococcus sp. Marseille-P4512
	Mycoplasma felis
	Prevotella sp. RM4
	Pseudoalteromonas sp. CO133X
	Flavobacterium sp. GSN2
	Sphingobacterium sp. ML3W
	Atribacteria bacterium JGI 0000014-F07
	Geobacillus stearothermophilus
	Mycoplasma fermentans
	Vibrio sp. 10N.286.48.B7
	Dolichospermum compactum
	Firmicutes bacterium AM31-12AC
	Atopobium minutum
	Flavobacterium sp. RSP15
	Eubacterium sp. AM47-9
	Streptomyces atroolivaceus
	Chryseobacterium sp. 2VB
	Pseudomonas sp. P26B
	Gramella gaetbulicola
	Actinobaculum sp. oral taxon 183
	Mycolicibacterium vanbaalenii
	Peptoniphilus sp. oral taxon 836
	Actinomyces bovis
	Pseudomonas synxantha
	Pseudomonas sp. P818
	Streptococcus pantholopis
	Neisseria arctica
	Chryseobacterium sp. KBW03
	Treponema sp. OMZ 838
	Oribacterium asaccharolyticum
	Pedobacter tournemirensis
	Candidatus Saccharibacteria bacterium TM7_CMJM_G6_1_HOT_870
	Arcobacter sp. CECT 9230
	Phyllobacterium myrsinacearum
	Propionispora sp. 2/2-37
	Prevotella nanceiensis
	Actinomadura macra
	Streptomyces sp. Wb2n-11
	Pseudogulbenkiania sp. MAI-1
	Megasphaera sp. UPII 199-6
	Clostridiales bacterium SYSU GA17129
	Aliivibrio sp. 1S128
	Jejuia pallidilutea
	Staphylococcus sp. SNAZ 75
	Pseudorhodoferax soli
	Mucilaginibacter polytrichastri
	Anaerococcus provencensis
	Megasphaera stantonii
	Flavobacterium lacus
	Peptostreptococcus sp. MV1
	Sphingobacterium lactis
	Leptospira borgpetersenii
	Thermoanaerobacter kivui
	Veillonella sp. 3913
	Streptomyces sp. B29(2018)
	Coprobacillus sp. OM08-19
	Lysinibacillus sp. S2017
	Clostridiaceae bacterium TF01-6
	Streptomyces sp. XY533
	Clostridium aurantibutyricum
	Pusillimonas sp. YR330
	Bacteroides faecis
	Pedobacter suwonensis
	Actinomyces sp. oral taxon 175
	Corynebacterium durum
	Mycobacterium florentinum
	Endomicrobium proavitum
	Erysipelatoclostridium sp. An173
	Geitlerinema sp. PCC 7105
	Paenibacillus pabuli
	Shigella sp. SHS-5
	Mycoplasma sp. HU2014
	Chryseobacterium sp. P1-3
	Candidatus Saccharibacteria bacterium TM7_KMM_G3_1_HOT_351
	Helcococcus kunzii
	Alkalibacillus haloalkaliphilus
	Pseudoalteromonas sp. S186
	[Clostridium] indolis
	Vibrio sp. 2017V-1105
	Streptomyces actuosus
	Mannheimia varigena
	Aequorivita viscosa
	Bradyrhizobium japonicum
	Rhodococcus fascians
	Succiniclasticum ruminis
	Streptomyces sp. NRRL B-11253
	Citrobacter freundii complex sp. CFNIH4
	Acinetobacter bereziniae
	Anaerococcus sp. SB3
	Haemophilus sp. HMSC068C11
	Pedobacter sp. RP-3-22
	Chryseobacterium greenlandense
	Selenomonas massiliensis
	Candidatus Kinetoplastibacterium oncopeltii
	Lactobacillus heilongjiangensis
	Serratia nematodiphila
	Rhodococcus ruber
	Mycoplasma bovigenitalium
	Lactobacillus acidophilus
	Acinetobacter sp. TGL-Y2
	Meridianimaribacter sp. CL38
	Ruminococcaceae bacterium HV4-5-B5C
	Peptoniphilus rhinitidis
	Vibrio sp. F13
	Prevotella scopos
	Acinetobacter sp. 1566109
	Salipaludibacillus agaradhaerens
	Eubacterium sp. 3_1_31
	Lechevalieria deserti
	Flavobacterium sp. LS1R10
	Pseudoalteromonas sp. CO348
	Neisseria elongata
	Stenotrophomonas sp. LMG 10879
	Lachnospiraceae bacterium AM48-27BH
	Colwellia marinimaniae
	Mycobacterium lentiflavum
	Lysinibacillus sp. F5
	Bacillus sp. S1-R4H1-FB
	Barnesiella viscericola
	Clostridiales bacterium VE202-03
	Enterobacter cancerogenus
	Neisseria lactamica
	Neisseria macacae
	Halobacteriovorax sp. BALOs_7
	Acidovorax sp. CF316
	Oceanospirillum linum
	Pseudomonas brenneri
	Coprobacillus sp. AF34-1BH
	Elizabethkingia sp. 2-6
	Anaerococcus rubeinfantis
	Enterobacter soli
	Chryseobacterium sp. CBo1
	Ruminococcus sp. AF42-9BH
	Clostridiaceae bacterium AF18-31LB
	Actinospica acidiphila
	Fusobacterium sp. CM1
	Leptolyngbya sp. Heron Island J
	Ruminococcus sp. TF08-4
	Oscillibacter sp. PEA192
	Bacteroides sp. AM16-13
	Flavobacterium sp. KMS
	Centipeda periodontii
	Prevotella sp. HMSC069G02
	Chryseobacterium sp. UNC8MFCol
	Prevotella sp. AM42-24
	Roseburia sp. AM23-20
	TM7 phylum sp. oral taxon 957
	Micromonospora aurantiaca
	Staphylococcus sp. HMSC36G04
	Weeksella sp. HMSC059D05
	Vibrio toranzoniae
	Mucilaginibacter oryzae
	Clostridium diolis
	Fusobacterium sp. OBRC1
	Cellulophaga geojensis
	Veillonella sp. 3627
	Clostridium sp. HMSC19E03
	Serratia sp. OLJL1
	Prevotella sp. oral taxon 317
	Lachnospiraceae bacterium 1_1_57FAA
	Actinomyces sp. HMSC064C12
	Selenomonas sp. oral taxon 920
	Haemophilus aegyptius
	Rhodococcus sp. 06-156-3C
	Peptoclostridium litorale
	Veillonella sp. CHU732
	Sanguibacter keddieii
	Oleiphilus sp. HI0086
	Ochrovirga pacifica
	Corynebacterium sp. KPL1856
	Polaribacter sp. Hel1_33_96
	Thermoanaerobacter sp. YS13
	Chryseobacterium molle
	Porphyromonas sp. oral taxon 279
	Clostridium sp. HGF2
	Mitsuokella multacida
	Thermotoga sp. SG1
	Mitsuokella sp. AF21-1AC
	Prevotella sp. khp7
	Varibaculum sp. Marseille-P2802
	Staphylococcus sp. HMSC074D07
	Shigella sp. FC2710
	Pontibacter sp. BAB1700
	Serratia sp. TKO39
	Prevotella sp. P4-51
	Paenibacillus illinoisensis
	Ruminococcus bicirculans
	Acinetobacter sp. KU 013TH
	Corynebacterium sp. KPL1817
	Morganella sp. HMSC11D09
	Parabacteroides sp. OF01-14
	Ralstonia pickettii
	Nonomuraea sp. WAC 01424
	Firmicutes bacterium AM10-47
	Rahnella inusitata
	Lachnospiraceae bacterium 3_1_57FAA_CT1
	Flavobacterium sp. GSP27
	Subdoligranulum sp. AF14-43
	Veillonella sp. VA141
	Acinetobacter sp. KU 011TH
	Streptomyces sp. ACT-1
	Mesorhizobium sp. M1C.F.Ca.ET.196.01.1.1
	Propionibacterium sp. HMSC062D05
	Roseburia sp. AF20-18LB
	Vibrio sp. V17_P4S1T151
	Bacillus sp. B14905
	Wolbachia endosymbiont of Laodelphax striatella
	Pseudomonas sp. HMSC076A12
	Clostridium sp. OM04-7
	Clostridiales bacterium NK3B98
	Paraliobacillus sp. X-1125
	Shigella sp. SHS-3
	Cryobacterium sp. N19
	Lysinibacillus varians
	Absiella sp. AM29-15
	Cellulomonas sp. Z29
	Cryobacterium sp. TMT1-19
	Streptomyces sp. LaPpAH-108
	Mangrovicoccus ximenensis
	Nostoc sp. PCC 7120
	Shigella sp. SF-2015
	Burkholderia contaminans
	Lechevalieria fradiae
	Pseudomonas sp. RD25
	Cryobacterium sp. TmT2-59
	Blautia sp. OF01-4LB
	Schaalia meyeri
	Erysipelatoclostridium sp. AM42-17
	Mycolicibacterium austroafricanum
	Thermotoga sp. KOL6
	Parageobacillus caldoxylosilyticus
	Rhizobacter sp. OV335
	bacterium M00.F.Ca.ET.194.01.1.1
	Cryobacterium flavum
	Nonomuraea wenchangensis
	Harryflintia acetispora
	Prevotella sp. MSX73
	Bacteroides sp. AF39-10AT
	Actinobacteria bacterium OK006
	Firmicutes bacterium AM43-11BH
	Cryobacterium sp. MDB1-5
	Streptococcus australis
	Burkholderia thailandensis
	Roseburia sp. AF25-13LB
	Ruminococcus sp. OM07-7
	Kingella oralis
	Clostridium sp. AM54-37XD
	Bifidobacterium sp. N4G05
	Actinomyces sp. S6-Spd3
	Stenotrophomonas sp. KAs 5-3
	Pseudomonas sp. P23A
	Acinetobacter parvus
	Flavobacterium sp. CF108
	Thermoanaerobacter wiegelii
	Methyloversatilis universalis
	Caulobacter mirabilis
	Actinomyces sp. ICM54
	Actinomyces denticolens
	Streptomyces sp. NRRL WC-3540
	Prevotella sp. P6B4
	Clostridiaceae bacterium AF29-16BH
	Haemophilus sp. oral taxon 036
	Lysinibacillus sp. 2017
	Rathayibacter sp. Leaf294
	Actinobacteria bacterium OV320
	Rothia sp. HMSC069D01
	Coprobacillus sp. 3_3_56FAA
	Sphingomonas sp. FARSPH
	Sphingomonas paucimobilis
	Actinomyces sp. Z5
	Candidatus Stoquefichus sp. KLE1796
	Sphingomonas sp. Ndbn-20
	Paenibacillus sp. ICGEB2008
	Bacillus sp. FJAT-14266
	Thermotoga sp. RQ7
	Paenibacillus sp. 276b
	Corynebacterium crenatum
	Cryobacterium sp. M25
	Frankia sp. Iso899
	Geobacillus sp. 44C
	Prevotella sp. P3-120
	Bacteroides sp. AF20-13LB
	Prevotella sp. BP1-148
	Atopobium sp. Marseille-P4126
	Legionella sp. km542
	Selenomonas sp. oral taxon 126
	Agrobacterium sp. 13-2099-1-2
	Bacteroides sp. AM26-2
	Psychrobacter sp. Choline-02u-9
	Staphylococcus sp. HMSC058E12
	Roseburia sp. AM16-25
	Prevotella sp. P4-76
	Flavonifractor sp. An9
	Coprobacillus sp. D7
	Roseburia sp. OM04-10AA
	Blautia sp. AM47-4
	Paraliobacillus sp. X-1174
	Rothia sp. HMSC068E02
	Parabacteroides sp. CT06
	Blautia sp. AF19-13LB
	Enterococcus sp. GMD1E
	Tannerella sp. AF04-6
	Corynebacterium sp. HMSC076D02
	Prevotella sp. DNF00663
	Thermotoga sp. Mc24
	Brucella suis
	Brevundimonas sp. BAL3
	Coprobacillus sp. AF36-10BH
	Mycolicibacterium conceptionense
	Clostridia bacterium UC5.1-2H11
	Vibrio sagamiensis
	Alistipes sp. AF17-16
	Prevotella sp. P5-50
	Thermoanaerobacter thermocopriae
	Novosphingobium sp. HII-3
	Bacteroides sp. AF32-8BH
	Bifidobacterium gallinarum
	Shigella sp. SHS-8
	Mycobacterium paraense
	Rothia sp. HMSC069C03
	Cryobacterium sp. Hz9
	Mycobacterium intermedium
	Enterobacter sp. MGH 37
	Arcobacter sp. AF1028
	Vibrio sp. 10N.261.52.E5
	bacterium M00.F.Ca.ET.180.01.1.1
	Limnohabitans sp. DM1
	Lysinibacillus tabacifolii
	Methylobacterium sp. GXF4
	Coprobacillus sp. AM09-26
	Ruminococcaceae bacterium cv2
	Megasphaera sp. NM10
	Cryobacterium sp. N21
	Mycobacterium saskatchewanense
	Cryobacterium sp. M96
	Aliiarcobacter faecis
	Cryobacterium sp. TMT1-3
	Ruminococcus sp. AM07-21
	Halomonas sp. BC2
	Mycobacterium kubicae
	Mesorhizobium sp. M8A.F.Ca.ET.142.01.1.1
	Erysipelotrichaceae bacterium 2_2_44A
	Streptomyces badius
	Megasphaera sp. BV3C16-1
	Cryobacterium levicorallinum
	Caecibacter massiliensis
	Clostridium sp. MF28
	Cryobacterium sp. TMT2-15-1
	Bacteroides sp. AM18-9
	Sphingomonas sp. 3F27F9
	Gardnerella sp. 30-4
	Mycobacterium shigaense
	Megasphaera sp. DJF_B143
	Streptococcus sp. HMSC061D01
	Photorhabdus khanii
	Lactobacillus sp. HT170-2
	Lechevalieria atacamensis
	Rhodococcus marinonascens
	Coprobacillus sp. OF02-11LB
	Veillonellaceae bacterium DNF00751
	Lysinibacillus sp. AR18-8
	Veillonellaceae bacterium KA00182
	Mycobacterium genavense
	Thermoanaerobacter siderophilus
	Veillonella sp. DNF00869
	Frankia sp. Allo2
	Mesorhizobium japonicum
	Micrococcus sp. HMSC31B01
	Roseburia sp. AF34-16
	Clostridium sp. AF46-12NS
	Halanaerobium sp. MA284_MarDTE_T2
	Butyricimonas faecalis
	Blautia sp. AM46-5
	Porphyromonas canoris
	Xanthomonadaceae bacterium NML71-0210
	Mesorhizobium sp. M2E.F.Ca.ET.154.01.1.1
	Rhodococcus sp. 1139
	Geobacillus sp. FW23
	Ruminococcus sp. AM28-41
	Streptomyces sp. NRRL F-6677
	Agrobacterium salinitolerans
	Ruminococcus sp. AM34-10LB
	Megasphaera sp. An286
	Streptomyces lividans
	Leuconostoc sp. BM2
	Morganella sp. EGD-HP17
	Ruminococcus sp. AF37-6AT
	Rhodococcus sp. 311R
	Streptomyces sp. NRRL S-104
	Blautia sp. OF11-22
	Streptococcus sp. GMD1S
	Bacteroidetes bacterium oral taxon 272
	Ruminococcus sp. AM45-2
	Propionibacterium sp. 434-HC2
	Coprobacillus sp. AF16-47
	Clostridium sp. HMSC19B11
	Burkholderia sp. D7
	Pseudomonas sp. FW306-02-H05-AB
	Burkholderia sp. CF099
	Agrobacterium sp. ATCC 31749
	Curtobacterium sp. MCJR17_043
	Staphylococcus sp. HMSC059E03
	Cryobacterium sp. TMT2-14
	Streptomyces sp. wa1071
	Bacteroides sp. AF18-33
	Megamonas sp. Calf98-2
	Streptomyces sp. NRRL F-2305
	Bacteroides sp. AF37-16AC
	Ruminococcus sp. YE78
	Pseudomonas sp. FW305-BF8
	Actinomyces sp. HMSC062G12
	Bacillus sp. PS00077A
	Rhodococcus sp. EPR-134
	Staphylococcus sp. HMSC067B04
	Campylobacter sp. CH182
	Rhodococcus sp. NJ-530
	Ensifer sp. LC13
	Bacteroides sp. 3_1_19
	Burkholderia sp. YR290
	Blastomonas sp. CCH3-A3
	Halanaerobium sp. DL-01
	Vibrio sp. F12
	Corynebacterium sp. HMSC14B06
	Cryobacterium sp. TMT2-23
	Porphyromonas sp. COT-108 OH2963
	Cryobacterium sp. Hz7
	Micrococcus sp. MS-ASIII-49
	Megasphaera genomosp. type_1
	Streptomyces sp. 4F
	Micrococcus sp. 4R-3cl
	Sphingobium sp. 20006FA
	Ruminococcus sp. AM09-18-1
