# Supplementary material for: High Sensitivity of Shotgun Metagenomic Sequencing in Colon Tissue Biopsy by Host DNA Depletion
Source: Genomics Proteomics Bioinformatics. 2022 Sep 26;21(6):1195–205. doi: 10.1016/j.gpb.2022.09.003 (PMC11082407; doi:10.1016/j.gpb.2022.09.003)
Supplement: Supplementary Table S4 — Taxonomic ranks for the tissue-specific species in the depleted group [file mmc9.xlsx]

## Sheet: Sheet
Table S4 Taxonomic ranks for the tissue-specific species in depleted group
Name of species	Phylum	Class	Order	Family	Genus
Actinomyces bouchesdurhonensis	Actinobacteria	Actinomycetia	Actinomycetales	Actinomycetaceae	Actinomyces
Actinomyces sp. HMSC064C12	Actinobacteria	Actinomycetia	Actinomycetales	Actinomycetaceae	Actinomyces
Actinomyces sp. ICM39	Actinobacteria	Actinomycetia	Actinomycetales	Actinomycetaceae	Actinomyces
Actinomyces sp. ICM58	Actinobacteria	Actinomycetia	Actinomycetales	Actinomycetaceae	Actinomyces
Actinomyces sp. oral taxon 171	Actinobacteria	Actinomycetia	Actinomycetales	Actinomycetaceae	Actinomyces
Arthrobacter sp. CAL618	Actinobacteria	Actinomycetia	Micrococcales	Micrococcaceae	Arthrobacter
Brevibacterium sp. HMSC22B09	Actinobacteria	Actinomycetia	Micrococcales	Brevibacteriaceae	Brevibacterium
Corynebacterium sp. HMSC074C11	Actinobacteria	Actinomycetia	Corynebacteriales	Corynebacteriaceae	Corynebacterium
Demequina sp. NBRC 110053	Actinobacteria	Actinomycetia	Micrococcales	Demequinaceae	Demequina
Frankia sp. Ea1.12	Actinobacteria	Actinomycetia	Frankiales	Frankiaceae	Frankia
Kitasatospora sp. MY 5-36	Actinobacteria	Actinomycetia	Streptomycetales	Streptomycetaceae	Kitasatospora
Micrococcus sp. HSID17228	Actinobacteria	Actinomycetia	Micrococcales	Micrococcaceae	Micrococcus
Micromonospora sp. Rc5	Actinobacteria	Actinomycetia	Micromonosporales	Micromonosporaceae	Micromonospora
Pseudoclavibacter sp. RFBG4	Actinobacteria	Actinomycetia	Micrococcales	Microbacteriaceae	Pseudoclavibacter
Rathayibacter sp. AY1A4	Actinobacteria	Actinomycetia	Micrococcales	Microbacteriaceae	Rathayibacter
Rhodococcus sp. 06-156-3C	Actinobacteria	Actinomycetia	Corynebacteriales	Nocardiaceae	Rhodococcus
Rhodococcus sp. M8	Actinobacteria	Actinomycetia	Corynebacteriales	Nocardiaceae	Rhodococcus
Rothia sp. HMSC073B08	Actinobacteria	Actinomycetia	Micrococcales	Micrococcaceae	Rothia
Streptomyces auratus	Actinobacteria	Actinomycetia	Streptomycetales	Streptomycetaceae	Streptomyces
Streptomyces koyangensis	Actinobacteria	Actinomycetia	Streptomycetales	Streptomycetaceae	Streptomyces
Streptomyces sp. GZWMJZ-114	Actinobacteria	Actinomycetia	Streptomycetales	Streptomycetaceae	Streptomyces
Streptomyces sp. IB2014 011-1	Actinobacteria	Actinomycetia	Streptomycetales	Streptomycetaceae	Streptomyces
Streptomyces sp. PsTaAH-124	Actinobacteria	Actinomycetia	Streptomycetales	Streptomycetaceae	Streptomyces
Streptomyces sp. TSRI0395	Actinobacteria	Actinomycetia	Streptomycetales	Streptomycetaceae	Streptomyces
Streptomyces sp. WAC 01420	Actinobacteria	Actinomycetia	Streptomycetales	Streptomycetaceae	Streptomyces
Streptomyces sp. cf124	Actinobacteria	Actinomycetia	Streptomycetales	Streptomycetaceae	Streptomyces
Streptomyces thermocarboxydus	Actinobacteria	Actinomycetia	Streptomycetales	Streptomycetaceae	Streptomyces
Collinsella sp. OF02-10	Actinobacteria	Coriobacteriia	Coriobacteriales	Coriobacteriaceae	Collinsella
Eggerthella sp. 1_3_56FAA	Actinobacteria	Coriobacteriia	Eggerthellales	Eggerthellaceae	Eggerthella
Parabacteroides sp. AM17-47	Bacteroidetes	Bacteroidia	Bacteroidales	Tannerellaceae	Parabacteroides
Parabacteroides sp. AT13	Bacteroidetes	Bacteroidia	Bacteroidales	Tannerellaceae	Parabacteroides
filamentous cyanobacterium CCT1	Cyanobacteria	NA	NA	NA	NA
Bacilli bacterium	Firmicutes	Bacilli	NA	NA	NA
Bacillus paranthracis	Firmicutes	Bacilli	Bacillales	Bacillaceae	Bacillus
Bacillus sp. DU-106	Firmicutes	Bacilli	Bacillales	Bacillaceae	Bacillus
Enterococcus sp. HMSC063H10	Firmicutes	Bacilli	Lactobacillales	Enterococcaceae	Enterococcus
Lysinibacillus sp. BC-43	Firmicutes	Bacilli	Bacillales	Bacillaceae	Lysinibacillus
Staphylococcus sp. HMSC62B09	Firmicutes	Bacilli	Bacillales	Staphylococcaceae	Staphylococcus
Staphylococcus sp. UMB0328	Firmicutes	Bacilli	Bacillales	Staphylococcaceae	Staphylococcus
Streptococcus sp. GMD4S	Firmicutes	Bacilli	Lactobacillales	Streptococcaceae	Streptococcus
Streptococcus sp. HMSC076E03	Firmicutes	Bacilli	Lactobacillales	Streptococcaceae	Streptococcus
Streptococcus sp. Z2	Firmicutes	Bacilli	Lactobacillales	Streptococcaceae	Streptococcus
Coprobacillus sp. AF17-17AC	Firmicutes	Erysipelotrichia	Erysipelotrichales	Coprobacillaceae	Coprobacillus
Veillonella sp. 3913	Firmicutes	Negativicutes	Veillonellales	Veillonellaceae	Veillonella
Veillonella sp. oral taxon 780	Firmicutes	Negativicutes	Veillonellales	Veillonellaceae	Veillonella
Streptococcus sp. Z1(2018)	NA	NA	NA	NA	NA
Bradyrhizobium sp. SK17	Proteobacteria	Alphaproteobacteria	Hyphomicrobiales	Bradyrhizobiaceae	Bradyrhizobium
Brucella suis	Proteobacteria	Alphaproteobacteria	Hyphomicrobiales	Brucellaceae	Brucella
Candidatus Hepatobacter penaei	Proteobacteria	Alphaproteobacteria	Rickettsiales	NA	Candidatus Hepatobacter
Mesorhizobium sp. M4B.F.Ca.ET.211.01.1.1	Proteobacteria	Alphaproteobacteria	Hyphomicrobiales	Phyllobacteriaceae	Mesorhizobium
Mesorhizobium sp. M7A.F.Ca.US.014.04.1.1	Proteobacteria	Alphaproteobacteria	Hyphomicrobiales	Phyllobacteriaceae	Mesorhizobium
Methylobacterium sp. Leaf108	Proteobacteria	Alphaproteobacteria	Hyphomicrobiales	Methylobacteriaceae	Methylobacterium
Neorhizobium sp. T25_13	Proteobacteria	Alphaproteobacteria	Hyphomicrobiales	Rhizobiaceae	Neorhizobium
Neorickettsia sp. 179522	Proteobacteria	Alphaproteobacteria	Rickettsiales	Anaplasmataceae	Neorickettsia
Rhizobium sp. BK398	Proteobacteria	Alphaproteobacteria	Hyphomicrobiales	Rhizobiaceae	Rhizobium
Acidovorax sp. JS42	Proteobacteria	Betaproteobacteria	Burkholderiales	Comamonadaceae	Acidovorax
Bordetella genomosp. 6	Proteobacteria	Betaproteobacteria	Burkholderiales	Alcaligenaceae	Bordetella
Burkholderia mallei	Proteobacteria	Betaproteobacteria	Burkholderiales	Burkholderiaceae	Burkholderia
Burkholderia sp. E7m48	Proteobacteria	Betaproteobacteria	Burkholderiales	Burkholderiaceae	Burkholderia
Acinetobacter idrijaensis	Proteobacteria	Gammaproteobacteria	Pseudomonadales	Moraxellaceae	Acinetobacter
Cobetia sp. MM1IDA2H-1	Proteobacteria	Gammaproteobacteria	Oceanospirillales	Halomonadaceae	Cobetia
Enterobacter cloacae complex sp. 2DZ2F16B1	Proteobacteria	Gammaproteobacteria	Enterobacterales	Enterobacteriaceae	Enterobacter
Enterobacter cloacae complex sp. GF14B	Proteobacteria	Gammaproteobacteria	Enterobacterales	Enterobacteriaceae	Enterobacter
Haemophilus aegyptius	Proteobacteria	Gammaproteobacteria	Pasteurellales	Pasteurellaceae	Haemophilus
Halomonas sp. N3-2A	Proteobacteria	Gammaproteobacteria	Oceanospirillales	Halomonadaceae	Halomonas
Marinobacter sp. C1S70	Proteobacteria	Gammaproteobacteria	Alteromonadales	Alteromonadaceae	Marinobacter
Oleiphilus sp. HI0086	Proteobacteria	Gammaproteobacteria	Oceanospirillales	Oleiphilaceae	Oleiphilus
Pseudomonas sp. 2995-3	Proteobacteria	Gammaproteobacteria	Pseudomonadales	Pseudomonadaceae	Pseudomonas
Pseudomonas sp. ACM7	Proteobacteria	Gammaproteobacteria	Pseudomonadales	Pseudomonadaceae	Pseudomonas
Pseudomonas sp. MDMC224	Proteobacteria	Gammaproteobacteria	Pseudomonadales	Pseudomonadaceae	Pseudomonas
Pseudomonas sp. P26B	Proteobacteria	Gammaproteobacteria	Pseudomonadales	Pseudomonadaceae	Pseudomonas
Pseudomonas sp. P2A	Proteobacteria	Gammaproteobacteria	Pseudomonadales	Pseudomonadaceae	Pseudomonas
Pseudomonas sp. PI11	Proteobacteria	Gammaproteobacteria	Pseudomonadales	Pseudomonadaceae	Pseudomonas
Serratia sp. S119	Proteobacteria	Gammaproteobacteria	Enterobacterales	Yersiniaceae	Serratia
Vibrio sp. S512-13	Proteobacteria	Gammaproteobacteria	Vibrionales	Vibrionaceae	Vibrio
Yersinia aleksiciae	Proteobacteria	Gammaproteobacteria	Enterobacterales	Yersiniaceae	Yersinia
Treponema pallidum	Spirochaetes	Spirochaetia	Spirochaetales	Treponemataceae	Treponema
Petrotoga sp. HWH.PT.55.6.1	Thermotogae	Thermotogae	Petrotogales	Petrotogaceae	Petrotoga
Thermotoga maritima	Thermotogae	Thermotogae	Thermotogales	Thermotogaceae	Thermotoga
