# Supplementary material for: High Sensitivity of Shotgun Metagenomic Sequencing in Colon Tissue Biopsy by Host DNA Depletion
Source: Genomics Proteomics Bioinformatics. 2022 Sep 26;21(6):1195–205. doi: 10.1016/j.gpb.2022.09.003 (PMC11082407; doi:10.1016/j.gpb.2022.09.003)
Supplement: Supplementary Table S5 — Taxonomic ranks for the tissue-specific species in the non-depleted group [file mmc10.xlsx]

## Sheet: Sheet
Table S5 Taxonomic ranks for the tissue-specific species in non-depleted group
Name of species	Phylum	Class	Order	Family	Genus
Actinomyces bouchesdurhonensis	Actinobacteria	Actinomycetia	Actinomycetales	Actinomycetaceae	Actinomyces
Actinomyces sp. HMSC035G02	Actinobacteria	Actinomycetia	Actinomycetales	Actinomycetaceae	Actinomyces
Actinomyces sp. HPA0247	Actinobacteria	Actinomycetia	Actinomycetales	Actinomycetaceae	Actinomyces
Actinomyces sp. ICM39	Actinobacteria	Actinomycetia	Actinomycetales	Actinomycetaceae	Actinomyces
Actinomyces sp. ICM58	Actinobacteria	Actinomycetia	Actinomycetales	Actinomycetaceae	Actinomyces
Cryobacterium sp. M15	Actinobacteria	Actinomycetia	Micrococcales	Microbacteriaceae	Cryobacterium
Cryobacterium sp. TMT1-1	Actinobacteria	Actinomycetia	Micrococcales	Microbacteriaceae	Cryobacterium
Cryobacterium sp. TMT1-2-1	Actinobacteria	Actinomycetia	Micrococcales	Microbacteriaceae	Cryobacterium
Cryobacterium sp. TMT1-62	Actinobacteria	Actinomycetia	Micrococcales	Microbacteriaceae	Cryobacterium
Cryobacterium sp. TMT3-29-2	Actinobacteria	Actinomycetia	Micrococcales	Microbacteriaceae	Cryobacterium
Frankia sp. Ea1.12	Actinobacteria	Actinomycetia	Frankiales	Frankiaceae	Frankia
Kitasatospora sp. MY 5-36	Actinobacteria	Actinomycetia	Streptomycetales	Streptomycetaceae	Kitasatospora
Micrococcus sp. HSID17228	Actinobacteria	Actinomycetia	Micrococcales	Micrococcaceae	Micrococcus
Micromonospora sp. Rc5	Actinobacteria	Actinomycetia	Micromonosporales	Micromonosporaceae	Micromonospora
Mycolicibacterium sp. NCC-Tsukiji	Actinobacteria	Actinomycetia	Corynebacteriales	Mycobacteriaceae	Mycolicibacterium
Pseudoclavibacter sp. RFBG4	Actinobacteria	Actinomycetia	Micrococcales	Microbacteriaceae	Pseudoclavibacter
Rhodococcus aetherivorans	Actinobacteria	Actinomycetia	Corynebacteriales	Nocardiaceae	Rhodococcus
Rothia sp. HMSC071C12	Actinobacteria	Actinomycetia	Micrococcales	Micrococcaceae	Rothia
Rothia sp. HMSC073B08	Actinobacteria	Actinomycetia	Micrococcales	Micrococcaceae	Rothia
Streptomyces koyangensis	Actinobacteria	Actinomycetia	Streptomycetales	Streptomycetaceae	Streptomyces
Streptomyces sp. B188M101	Actinobacteria	Actinomycetia	Streptomycetales	Streptomycetaceae	Streptomyces
Streptomyces sp. IB2014 011-1	Actinobacteria	Actinomycetia	Streptomycetales	Streptomycetaceae	Streptomyces
Streptomyces sp. PsTaAH-124	Actinobacteria	Actinomycetia	Streptomycetales	Streptomycetaceae	Streptomyces
Streptomyces sp. WAC 01420	Actinobacteria	Actinomycetia	Streptomycetales	Streptomycetaceae	Streptomyces
Streptomyces sp. XY152	Actinobacteria	Actinomycetia	Streptomycetales	Streptomycetaceae	Streptomyces
Streptomyces thermocarboxydus	Actinobacteria	Actinomycetia	Streptomycetales	Streptomycetaceae	Streptomyces
Bacteroides sp. OM05-12	Bacteroidetes	Bacteroidia	Bacteroidales	Bacteroidaceae	Bacteroides
filamentous cyanobacterium CCT1	Cyanobacteria	NA	NA	NA	NA
Bacilli bacterium	Firmicutes	Bacilli	NA	NA	NA
Bacillus sp. LNXM12-2	Firmicutes	Bacilli	Bacillales	Bacillaceae	Bacillus
Streptococcus sp. HMSC034F03	Firmicutes	Bacilli	Lactobacillales	Streptococcaceae	Streptococcus
Streptococcus sp. HMSC076E03	Firmicutes	Bacilli	Lactobacillales	Streptococcaceae	Streptococcus
Streptococcus sp. Z2	Firmicutes	Bacilli	Lactobacillales	Streptococcaceae	Streptococcus
Coprobacillus sp. AF17-17AC	Firmicutes	Erysipelotrichia	Erysipelotrichales	Coprobacillaceae	Coprobacillus
Megasphaera sp. BL7	Firmicutes	Negativicutes	Veillonellales	Veillonellaceae	Megasphaera
Veillonella sp. oral taxon 780	Firmicutes	Negativicutes	Veillonellales	Veillonellaceae	Veillonella
Mesorhizobium sp. M4B.F.Ca.ET.211.01.1.1	Proteobacteria	Alphaproteobacteria	Hyphomicrobiales	Phyllobacteriaceae	Mesorhizobium
Mesorhizobium sp. M7A.F.Ca.US.014.04.1.1	Proteobacteria	Alphaproteobacteria	Hyphomicrobiales	Phyllobacteriaceae	Mesorhizobium
Methylobacterium sp. Leaf108	Proteobacteria	Alphaproteobacteria	Hyphomicrobiales	Methylobacteriaceae	Methylobacterium
Burkholderia mallei	Proteobacteria	Betaproteobacteria	Burkholderiales	Burkholderiaceae	Burkholderia
Acinetobacter idrijaensis	Proteobacteria	Gammaproteobacteria	Pseudomonadales	Moraxellaceae	Acinetobacter
Citrobacter sp. CtB7.12	Proteobacteria	Gammaproteobacteria	Enterobacterales	Enterobacteriaceae	Citrobacter
Citrobacter werkmanii	Proteobacteria	Gammaproteobacteria	Enterobacterales	Enterobacteriaceae	Citrobacter
Colwellia marinimaniae	Proteobacteria	Gammaproteobacteria	Alteromonadales	Colwelliaceae	Colwellia
Enterobacter cloacae complex sp. 2DZ2F16B1	Proteobacteria	Gammaproteobacteria	Enterobacterales	Enterobacteriaceae	Enterobacter
Enterobacter cloacae complex sp. GF14B	Proteobacteria	Gammaproteobacteria	Enterobacterales	Enterobacteriaceae	Enterobacter
Halomonas sp. N3-2A	Proteobacteria	Gammaproteobacteria	Oceanospirillales	Halomonadaceae	Halomonas
Pseudomonas sp. MDMC224	Proteobacteria	Gammaproteobacteria	Pseudomonadales	Pseudomonadaceae	Pseudomonas
Pseudomonas sp. PI11	Proteobacteria	Gammaproteobacteria	Pseudomonadales	Pseudomonadaceae	Pseudomonas
Serratia sp. Ag1	Proteobacteria	Gammaproteobacteria	Enterobacterales	Yersiniaceae	Serratia
Serratia sp. S119	Proteobacteria	Gammaproteobacteria	Enterobacterales	Yersiniaceae	Serratia
Vibrio sp. S512-13	Proteobacteria	Gammaproteobacteria	Vibrionales	Vibrionaceae	Vibrio
Vibrio sp. UCD-FRSSP16_10	Proteobacteria	Gammaproteobacteria	Vibrionales	Vibrionaceae	Vibrio
Yersinia aleksiciae	Proteobacteria	Gammaproteobacteria	Enterobacterales	Yersiniaceae	Yersinia
Treponema pallidum	Spirochaetes	Spirochaetia	Spirochaetales	Treponemataceae	Treponema
Thermotoga maritima	Thermotogae	Thermotogae	Thermotogales	Thermotogaceae	Thermotoga
